# Supplementary material for: Mitochondrial GWAS and association of nuclear – mitochondrial epistasis with BMI in T1DM patients
Source: BMC Med Genomics. 2020 Jul 7;13:97. doi: 10.1186/s12920-020-00752-7 (PMC7341625; doi:10.1186/s12920-020-00752-7)
Supplement: Supplementary file 2 — Additional file 2: Table S1a. List of mitochondrial variants included in the analysis in T1DM cohort. b. List of mitochondrial variants included in the analysis in FHS cohort. [file 12920_2020_752_MOESM2_ESM.zip]

Archive with 2 entries (2 files):
- S1a_TableR7.xlsx
- S1b_TableR7.xlsx
