# Supplementary material for: Mitochondrial GWAS and association of nuclear – mitochondrial epistasis with BMI in T1DM patients
Source: BMC Med Genomics. 2020 Jul 7;13:97. doi: 10.1186/s12920-020-00752-7 (PMC7341625; doi:10.1186/s12920-020-00752-7)
Supplement: Supplementary file 2 — Additional file 2: Table S1a. List of mitochondrial variants included in the analysis in T1DM cohort. b. List of mitochondrial variants included in the analysis in FHS cohort. [file 12920_2020_752_MOESM2_ESM.zip › S1a_TableR7.xlsx]

## Sheet: TableS1a
Table S1a. List of mitochondrial variants included in the analysis in T1DM cohort
	Probe_ID	rCRS position	Localization	MAF	Non-protein coding/Complex #
1	exm-rs41531144-132_T_R_1990486736	217	D-loop	0.015	Non-coding
2	exm-rs41323649-132_B_R_1990477623u	228	D-loop	0.08	Non-coding
3	exm-rs41528348_dup-132_T_R_2315859712	295	D-loop	0.1	Non-coding
4	exm-rs28625645-132_B_F_1990477612	489	D-loop	0.113	Non-coding
5	exm2216200-0_B_R_1955482394	951	MT-RNR1	0.015	Non-coding
6	exm2216201-0_B_F_1955482568	961	MT-RNR1	0.049	Non-coding
7	exm2216208-0_T_R_1955482589	1243	MT-RNR1	0.015	Non-coding
8	exm2216213-0_T_F_1955482289	1438	MT-RNR1	0.035	Non-coding
9	exm2216218-0_T_R_1955482360	1700	MT-RNR2	0.013	Non-coding
10	exm-rs3928305-132_T_F_1990486725	1719	MT-RNR2	0.1	Non-coding
11	exm2216228-0_T_F_1955482077	1811	MT-RNR2	0.04	Non-coding
12	exm2216232-0_T_F_1955482039	1888	MT-RNR2	0.129	Non-coding
13	exm2216239-0_B_F_1955482447	2259	MT-RNR2	0.1	Non-coding
14	exm2216256-0_B_R_1955482356	3010	MT-RNR2	0.24	Non-coding
15	exm2216259-0_B_F_1955482399	3197	MT-RNR2	10.9%	Non-coding
16	exm2216266-0_B_F_1955482383	3394	MT-ND1	1.1%	Complex I
17	exm-rs41456348_dup-132_B_F_2316420521	4336	tRNA-Glu	0.033	Non-coding
18	exm2263338-0_B_R_1978044975	4917	MT-ND2	10.6%	Complex I
19	exm-rs3021088-132_B_R_1990477615	5460	MT-ND2	5.1%	Complex I
20	exm2216323-0_T_F_1955482646	6261	MT-CO1	0.011	Complex IV
21	exm2216332-0_T_R_1955482501	7476	tRNA – Ser	0.015	Non-coding
22	exm2263340-0_T_F_1978044978	8701	MT-ATP6	11.5%	Complex V
23	exm-rs2853825-132_B_R_1990477611	9477	MT-CO3	10.8%	Complex IV
24	exm2263322-0_T_R_1978044932	10034	tRNA – Gly	0.017	Non-coding
25	exm2216385-0_T_F_1955482035	10143	MT-ND3	0.0088	Complex I
26	exm-rs2853826-132_T_F_1990486717	10398	MT-ND3	0.19	Complex I
27	exm-rs28358279-132_T_R_1990486714	10463	tRNA - Arg	0.113	Non-coding
28	exm2216399-0_T_R_1955482256	11253	MT-ND4	0.011	Complex I
29	exm-rs2853498-132_T_F_1990486715	12308	tRNA - Leu	0.24	Non-coding
30	exm-rs28359178-132_B_R_1990477603	13708	MT-ND5	0.125	Complex I
31	exm2263327-0_T_F_1978044951	13780	MT-ND5	0.024	Complex I
32	exm2263328-0_B_F_1978044954	13934	MT-ND5	0.015	Complex I
33	exm2263329-0_T_F_1978044956	13966	MT-ND5	0.013	Complex I
34	exm2263331_dup-0_T_F_2316429348	14793	MT-CYB	0.058	Comlex III
35	exm-rs2853506-132_B_R_1990477605	15218	MT-CYB	0.037	Complex III
36	exm2216468-0_T_F_1955482622	15257	MT-CYB	0.017	Complex III
37	exm-rs3088309-132_B_R_1990477619	15452	MT-CYB	0.201	Complex III
38	exm2263334-0_T_R_1978044967	15693	MT-CYB	0.031	Complex III
39	exm2263341-0_T_R_1978044981	15904	tRNA- Thr	0.042	Non-coding
40	exm2216492-0_B_R_1955482292	15907	tRNA- Thr	0.015	Non-coding
41	exm2263337-0_B_R_1978044973	15928	tRNA- Thr	0.102	Non-coding
42	exm-rs41378955-132_T_F_1990486729	16390	D-loop	0.0187	Non-coding
