# Supplementary material for: Mitochondrial GWAS and association of nuclear – mitochondrial epistasis with BMI in T1DM patients
Source: BMC Med Genomics. 2020 Jul 7;13:97. doi: 10.1186/s12920-020-00752-7 (PMC7341625; doi:10.1186/s12920-020-00752-7)
Supplement: Supplementary file 2 — Additional file 2: Table S1a. List of mitochondrial variants included in the analysis in T1DM cohort. b. List of mitochondrial variants included in the analysis in FHS cohort. [file 12920_2020_752_MOESM2_ESM.zip › S1b_TableR7.xlsx]

## Sheet: TableS1b
Table S1b. List of mitochondrial variants included in the analysis in FHS cohort
	Probe_ID	rCRS position	Localization	MAF	Non-protein coding/Complex #
1	2010-08-MT-841	72	D-loop	0.075	Non-coding
2	2010-08-MT-981	93	D-loop	0.028	Non-coding
3	2010-08-MT-544	199	D-loop	0.072	Non-coding
4	MitoT217C	217	D-loop	0.028	Non-coding
5	MitoG228A	228	D-loop	0.098	Non-coding
6	MitoC295T	295	D-loop	0.181	Non-coding
7	MitoC458T	456	D-loop	0.101	Non-coding
8	MitoT479C	477	D-loop	0.059	Non-coding
9	200610-107	482	D-loop	0.023	Non-coding
10	MitoT491C	489	D-loop	0.191	Non-coding
11	MitoG752A	750	MT-RNR1	0.033	Non-coding
12	200610-75	951	MT-RNR1	0.022	Non-coding
13	MitoT1191C	1191	MT-RNR1	0.141	Non-coding
14	MitoG1440A	1438	MT-RNR1	0.064	Non-coding
15	MitoG1721A	1719	MT-RNR2	0.125	Non-coding
16	2010-08-MT-526	1721	MT-RNR2	0.044	Non-coding
17	MitoT2160C	2158	MT-RNR2	0.029	Non-coding
18	MitoG2708A	2706	MT-RNR2	0.871	Non-coding
19	MitoG3012A	3010	MT-RNR2	0.458	Non-coding
20	MitoT3198C	3197	MT-RNR2	0.169	Non-coding
21	MitoT3395C	3394	MT-ND1	0.029	Complex I
22	MitoA3481G	3480	MT-ND1	0.173	Complex I
23	MitoG3916A	3916	MT-ND1	0.044	Complex I
24	MitoC3993T	3993	MT-ND1	0.036	Complex I
25	MitoA4025G	4024	MT-ND1	0.032	Complex I
26	MitoT4337C	4337	tRNA - Gln	0.03	Non-coding
27	200610-118	4647	MT-ND2	0.048	Complex I
28	MitoG4770A	4769	MT-ND2	0.051	Complex I
29	MitoA4918G	4917	MT-ND2	0.191	Complex I
30	MitoT5005C	5004	MT-ND2	0.033	Complex I
31	MitoG5047A	5047	MT-ND2	0.046	Complex I
32	MitoA5391G	5390	MT-ND2	0.021	Complex I
33	MitoG5461A	5460	MT-ND2	0.101	Complex I
34	MitoT5496C	5495	MT-ND2	0.023	Complex I
35	MitoA5657G	5657	tRNA - Asn	0.036	Non-coding
36	2010-08-MT-773	6000	MT-CO1	0.047	Complex IV
37	2010-08-MT-776	6048	MT-CO1	0.045	Complex IV
38	MitoT6222C	6221	MT-CO1	0.039	Complex IV
39	MitoG6261A	6260	MT-CO1	0.041	Complex IV
40	200610-82	6734	MT-CO1	0.024	Complex IV
41	MitoT6777C	6776	MT-CO1	0.079	Complex IV
42	200610-52	7477	tRNA - Ser	0.035	Non-coding
43	MitoG7522A	7522	tRNA - Asp	0.021	Non-coding
44	MitoA7769G	7769	MT-CO2	0.087	Complex IV
45	2010-08-MT-969	9151	MT-ATP6	0.023	Complex V
46	MitoC9541T	9540	MT-CO3	0.026	Complex IV
47	MitoT9699C	9699	MT-CO3	0.177	Complex IV
48	MitoT9717C	9716	MT-CO3	0.028	Complex IV
49	MitoT9900C	9899	MT-CO3	0.038	Complex IV
50	MitoT10035C	10034	tRNA - Gly	0.065	Non-coding
51	MitoT10239C	10238	MT-ND3	0.079	Complex I
52	MitoG10399A	10399	MT-ND3	0.415	Complex I
53	MitoA10551G	10550	Mt-ND4L	0.168	Complex I
54	MitoC10874T	10873	MT-ND4	0.026	Complex I
55	MitoT10916C	10916	MT-ND4	0.021	Complex I
56	MitoA11252G	11251	MT-ND4	0.358	Complex I
57	MitoG11378A	11377	MT-ND4	0.032	Complex I
58	MitoA11468G	11467	MT-ND4	0.437	Complex I
59	MitoG11915A	11914	MT-ND4	0.048	Complex I
60	MitoA12309G	12308	tRNA - Leu	0.451	Non-coding
61	MitoG12373A	12372	MT-ND5	0.458	Complex I
62	MitoT12706C	12705	MT-ND5	0.197	Complex I
63	2010-08-MT-204	13759	MT-ND5	0.031	Complex I
64	MitoA13781G	13780	MT-ND5	0.061	Complex I
65	200610-70	13934	MT-ND5	0.038	Complex I
66	2010-08-MT-232	14182	MT-ND6	0.097	Complex I
67	MitoA14234G	14234	MT-ND6	0.141	Complex I
68	2010-08-MT-288	14872	MT-CYB	0.034	Complex III
69	MitoG15044A	15043	MT-CYB	0.082	Complex III
70	MitoG15258A	15257	MT-CYB	0.039	Complex III
71	MitoA15302G	15301	MT-CYB	0.035	Complex III
72	200610-74	15452	MT-CYB	0.361	Complex III
73	200610-144	15694	MT-CYB	0.065	Complex III
74	MitoA15759G	15758	MT-CYB	0.04	Complex III
75	MitoC15834T	15833	MT-CYB	0.021	Complex III
76	MitoC15905T	15904	tRNA - Thr	6.05	Non-coding
77	MitoA15925G	15923	tRNA - Thr	0.118	Non-coding
78	MitoG15929A	15928	tRNA - Thr	0.182	Non-coding
79	200610-36	16051	tRNA - Pro	0.035	Non-coding
80	2010-08-MT-395	16069	tRNA - Pro	0.18	Non-coding
81	MitoG16130A	16129	tRNA - Pro	0.131	Non-coding
82	MitoG16146A	16145	tRNA - Pro	0.092	Non-coding
83	MitoA16164G	16163	tRNA - Pro	0.046	Non-coding
84	MitoC16272T	16270	tRNA - Pro	0.163	Non-coding
85	MitoG16393A	16391	tRNA - Pro	0.065	Non-coding
86	2010-08-MT-511	16399	tRNA - Pro	0.055	Non-coding
87	200610-37	16482	tRNA - Pro	0.031	Non-coding
