# Supplementary material for: Mitochondrial GWAS and association of nuclear – mitochondrial epistasis with BMI in T1DM patients
Source: BMC Med Genomics. 2020 Jul 7;13:97. doi: 10.1186/s12920-020-00752-7 (PMC7341625; doi:10.1186/s12920-020-00752-7)
Supplement: Supplementary file 3 — Additional file 3: Table S2a. All interactions of MT-ND2 gene with MitoCarta genes in T1DM cohort. b. Interactions of MT-ND2 gene significant after all corrections of MT-ND2 variant rs28357980 in FHS (MAF > 0.05, FDR < 0.05). [file 12920_2020_752_MOESM3_ESM.zip]

Archive with 2 entries (2 files):
- S2a_TableR7.xlsx
- S2b_TableR7.xlsx
