# Supplementary material for: Mitochondrial GWAS and association of nuclear – mitochondrial epistasis with BMI in T1DM patients
Source: BMC Med Genomics. 2020 Jul 7;13:97. doi: 10.1186/s12920-020-00752-7 (PMC7341625; doi:10.1186/s12920-020-00752-7)
Supplement: Supplementary file 3 — Additional file 3: Table S2a. All interactions of MT-ND2 gene with MitoCarta genes in T1DM cohort. b. Interactions of MT-ND2 gene significant after all corrections of MT-ND2 variant rs28357980 in FHS (MAF > 0.05, FDR < 0.05). [file 12920_2020_752_MOESM3_ESM.zip › S2a_TableR7.xlsx]

## Sheet: Table S2a
Table S2a. All interactions of MT-ND2 gene with MitoCarta genes in T1DM cohort (MAF>0.05, FDR<0.1); correction was done per chromosome.
snpID	Variant in MT-ND2	Chr	Mapinfo	Minor.allele	MAF
1:65659638_T	rs28357980	1	65659638	T	0.061307901907357
2:172211201_T_C	rs28357981	2	172211201	T	0.0653950953678474
11:230951_A_G	rs28357982	11	230951	A	0.193460490463215
11:234349_C_T	rs28357983	11	234349	C	0.193460490463215
11:20397456_A_C	rs28357984	11	20397456	A	0.0626702997275204
1:6694513_T	rs3021088	1	6694513	T	0.184426229508197
1:16341649_C	rs3021089	1	16341649	C	0.386612021857923
1:20826685_A	rs3021090	1	20826685	A	0.271857923497268
1:45968686_G	rs3021091	1	45968686	G	0.12568306010929
1:75192187_T	rs3021092	1	75192187	T	0.114754098360656
1:76202269_A	rs3021093	1	76202269	A	0.12568306010929
1:108722952_G	rs3021094	1	108722952	G	0.187158469945355
1:112001579_C	rs3021095	1	112001579	C	0.386612021857923
1:165645675_T	rs3021096	1	165645675	T	0.398907103825137
1:173808119_T	rs3021097	1	173808119	T	0.092896174863388
1:220969049_T	rs3021098	1	220969049	T	0.304644808743169
1:220985900_A	rs3021099	1	220985900	A	0.401639344262295
1:241703222_T	rs3021100	1	241703222	T	0.372950819672131
1:241705724_C	rs3021101	1	241705724	C	0.10792349726776
1:241706007_A	rs3021102	1	241706007	A	0.288251366120219
1:241707739_T	rs3021103	1	241707739	T	0.389344262295082
1:241717927_T	rs3021104	1	241717927	T	0.265027322404372
2:32425078_G_C	rs3021105	2	32425078	G	0.493169398907104
2:44221703_T_A	rs3021106	2	44221703	T	0.460382513661202
2:157435821_T_A	rs3021107	2	157435821	T	0.137978142076503
2:172211201_T_C	rs3021108	2	172211201	T	0.0655737704918033
2:191178319_T_C	rs3021109	2	191178319	T	0.16120218579235
2:191809570_A_C	rs3021110	2	191809570	A	0.211748633879781
2:211357642_C_T	rs3021111	2	211357642	C	0.430327868852459
2:216192799_A_G	rs3021112	2	216192799	A	0.158469945355191
2:233488298_T_C	rs3021113	2	233488298	T	0.389344262295082
2:233523617_A_G	rs3021114	2	233523617	A	0.386612021857923
2:241817912_G_C	rs3021115	2	241817912	G	0.0983606557377049
2:242622692_A_G	rs3021116	2	242622692	A	0.191256830601093
2:242750460_T_C	rs3021117	2	242750460	T	0.33879781420765
3:28306474_A_C	rs3021118	3	28306474	A	0.207650273224044
3:59968353_T_C	rs3021119	3	59968353	T	0.247267759562842
3:60112529_C_G	rs3021120	3	60112529	C	0.475409836065574
3:60112645_A_G	rs3021121	3	60112645	A	0.475409836065574
3:60112829_T_C	rs3021122	3	60112829	T	0.326502732240437
3:60196261_C_A	rs3021123	3	60196261	C	0.363387978142077
3:60238484_A_C	rs3021124	3	60238484	A	0.133879781420765
3:60238490_T_C	rs3021125	3	60238490	T	0.133879781420765
3:60262800_T_A	rs3021126	3	60262800	T	0.341530054644809
3:60342439_T_C	rs3021127	3	60342439	T	0.331967213114754
3:60364606_G_T	rs3021128	3	60364606	G	0.363387978142077
3:60372144_T_C	rs3021129	3	60372144	T	0.286885245901639
3:60423009_T_C	rs3021130	3	60423009	T	0.0765027322404372
3:60426886_A_T	rs3021131	3	60426886	A	0.0765027322404372
3:60487914_T_C	rs3021132	3	60487914	T	0.450819672131148
3:60507222_T_C	rs3021133	3	60507222	T	0.0751366120218579
3:60716973_T_C	rs3021134	3	60716973	T	0.390710382513661
3:60780879_T_A	rs3021135	3	60780879	T	0.41120218579235
3:66134261_C_T	rs3021136	3	66134261	C	0.334699453551913
3:122100938_T_A	rs3021137	3	122100938	T	0.259562841530055
3:172351006_G_C	rs3021138	3	172351006	G	0.334699453551913
3:172358320_T_C	rs3021139	3	172358320	T	0.26775956284153
4:42004978_C_T	rs3021140	4	42004978	C	0.236338797814208
4:42017797_T_C	rs3021141	4	42017797	T	0.0532786885245902
4:42041624_T_C	rs3021142	4	42041624	T	0.23224043715847
4:42045126_T_C	rs3021143	4	42045126	T	0.23224043715847
4:42058870_C_A	rs3021144	4	42058870	C	0.23224043715847
4:42063689_T_C	rs3021145	4	42063689	T	0.23224043715847
4:42086276_T_C	rs3021146	4	42086276	T	0.23224043715847
4:44700453_G_C	rs3021147	4	44700453	G	0.345628415300546
4:75078160_T_C	rs3021148	4	75078160	T	0.245901639344262
4:75093708_T_C	rs3021149	4	75093708	T	0.245901639344262
4:106293854_C_T	rs3021150	4	106293854	C	0.128415300546448
4:106317810_C_G	rs3021151	4	106317810	C	0.166666666666667
4:106324703_C_T	rs3021152	4	106324703	C	0.471311475409836
4:106359209_A_T	rs3021153	4	106359209	A	0.452185792349727
4:123838107_T_C	rs3021154	4	123838107	T	0.198087431693989
5:33453866_C_T	rs3021155	5	33453866	C	0.244535519125683
5:35010657_C_G	rs3021156	5	35010657	C	0.170765027322404
5:35024791_T_C	rs3021157	5	35024791	T	0.170765027322404
5:35024836_C_G	rs3021158	5	35024836	C	0.173497267759563
5:43609272_C_T	rs3021159	5	43609272	C	0.286885245901639
5:60251851_C_A	rs3021160	5	60251851	C	0.448087431693989
5:60277381_T_C	rs3021161	5	60277381	T	0.418032786885246
5:60295580_T_A	rs3021162	5	60295580	T	0.418032786885246
5:60300013_A_C	rs3021163	5	60300013	A	0.448087431693989
5:60395288_G_A	rs3021164	5	60395288	G	0.448087431693989
5:60398992_A_G	rs3021165	5	60398992	A	0.418032786885246
5:65107495_T_C	rs3021166	5	65107495	T	0.329234972677596
5:68513572_G_C	rs3021167	5	68513572	G	0.33879781420765
5:68524710_C_T	rs3021168	5	68524710	C	0.498633879781421
5:80531001_G_A	rs3021169	5	80531001	G	0.0915300546448087
5:80553189_C_A	rs3021170	5	80553189	C	0.275956284153005
5:133336086_A_G	rs3021171	5	133336086	A	0.448087431693989
5:135216860_C_T	rs3021172	5	135216860	C	0.215846994535519
5:145201906_G_A	rs3021173	5	145201906	G	0.204918032786885
5:167917281_A_T	rs3021174	5	167917281	A	0.219945355191257
5:167918089_T_C	rs3021175	5	167918089	T	0.218579234972678
5:167934393_T_C	rs3021176	5	167934393	T	0.163934426229508
5:174934437_G_A	rs3021177	5	174934437	G	0.121584699453552
6:13613311_C_T	rs3021178	6	13613311	C	0.459016393442623
6:24403196_C_T	rs3021179	6	24403196	C	0.155737704918033
6:107059471_G_C	rs3021180	6	107059471	G	0.069672131147541
6:107060147_C_A	rs3021181	6	107060147	C	0.0683060109289618
6:107509052_T_C	rs3021182	6	107509052	T	0.286885245901639
6:107518185_C_T	rs3021183	6	107518185	C	0.266393442622951
6:151399915_T_C	rs3021184	6	151399915	T	0.0587431693989071
6:151406644_T_C	rs3021185	6	151406644	T	0.0587431693989071
6:160110140_T_C	rs3021186	6	160110140	T	0.202185792349727
7:25161133_A_G	rs3021187	7	25161133	A	0.289617486338798
7:27642318_A_T	rs3021188	7	27642318	A	0.222677595628415
7:40642047_T_C	rs3021189	7	40642047	T	0.0505464480874317
7:48432072_T_C	rs3021190	7	48432072	T	0.211748633879781
7:56048737_T_C	rs3021191	7	56048737	T	0.0573770491803279
7:56050369_T_C	rs3021192	7	56050369	T	0.0573770491803279
7:87468582_C_T	rs3021193	7	87468582	C	0.0573770491803279
7:102440914_T_C	rs3021194	7	102440914	T	0.180327868852459
7:107552088_A_T	rs3021195	7	107552088	A	0.475409836065574
7:110925758_C_T	rs3021196	7	110925758	C	0.0532786885245902
7:111162973_C_T	rs3021197	7	111162973	C	0.0505464480874317
7:123187409_A_C	rs3021198	7	123187409	A	0.0819672131147541
7:127398247_A_G	rs3021199	7	127398247	A	0.310109289617486
7:127415303_T_G	rs3021200	7	127415303	T	0.308743169398907
7:127533338_T_C	rs3021201	7	127533338	T	0.224043715846995
7:132719349_A_G	rs3021202	7	132719349	A	0.0833333333333333
8:10105427_A_C	rs3021203	8	10105427	A	0.244535519125683
8:10164576_A_G	rs3021204	8	10164576	A	0.0956284153005464
8:23400264_G_A	rs3021205	8	23400264	G	0.0901639344262295
8:23400265_C_A	rs3021206	8	23400265	C	0.087431693989071
8:23405794_T_C	rs3021207	8	23405794	T	0.114754098360656
8:30568635_C_G	rs3021208	8	30568635	C	0.247267759562842
8:67372743_T_G	rs3021209	8	67372743	T	0.0587431693989071
8:71571057_T_C	rs3021210	8	71571057	T	0.0778688524590164
8:71573791_T_C	rs3021211	8	71573791	T	0.0778688524590164
8:71574661_A_T	rs3021212	8	71574661	A	0.465846994535519
8:107336888_A_C	rs3021213	8	107336888	A	0.248633879781421
8:107762709_G_A	rs3021214	8	107762709	G	0.487704918032787
8:125365346_T_C	rs3021215	8	125365346	T	0.144808743169399
8:125551364_G_A	rs3021216	8	125551364	G	0.092896174863388
8:145599396_T_C	rs3021217	8	145599396	T	0.110655737704918
9:6620059_G_A	rs3021218	9	6620059	G	0.48224043715847
9:6625606_C_A	rs3021219	9	6625606	C	0.441256830601093
9:6628665_C_T	rs3021220	9	6628665	C	0.438524590163934
9:6636168_G_A	rs3021221	9	6636168	G	0.445355191256831
9:6636821_C_T	rs3021222	9	6636821	C	0.443989071038251
9:71692811_T_A	rs3021223	9	71692811	T	0.352459016393443
9:115156038_G_T	rs3021224	9	115156038	G	0.19672131147541
9:115156389_T_C	rs3021225	9	115156389	T	0.195355191256831
9:115158998_T_C	rs3021226	9	115158998	T	0.195355191256831
9:115163066_T_C	rs3021227	9	115163066	T	0.195355191256831
9:115186150_T_C	rs3021228	9	115186150	T	0.236338797814208
9:115203015_A_G	rs3021229	9	115203015	A	0.259562841530055
9:115205042_T_G	rs3021230	9	115205042	T	0.259562841530055
9:125028211_T_C	rs3021231	9	125028211	T	0.133879781420765
10:1090469_T_C	rs3021232	10	1090469	T	0.17896174863388
10:3181126_T_C	rs3021233	10	3181126	T	0.0778688524590164
10:7840594_C_T	rs3021234	10	7840594	C	0.379781420765027
10:11803105_T_C	rs3021235	10	11803105	T	0.293715846994536
10:12123666_C_T	rs3021236	10	12123666	C	0.449453551912568
10:12134002_T_C	rs3021237	10	12134002	T	0.254098360655738
10:12144293_T_C	rs3021238	10	12144293	T	0.254098360655738
10:12160259_T_C	rs3021239	10	12160259	T	0.336065573770492
10:12160623_C_T	rs3021240	10	12160623	C	0.162568306010929
10:12228904_A_G	rs3021241	10	12228904	A	0.0683060109289618
10:13337330_T_C	rs3021242	10	13337330	T	0.336065573770492
10:27005493_T_C	rs3021243	10	27005493	T	0.359289617486339
10:27006407_T_C	rs3021244	10	27006407	T	0.387978142076503
10:51570414_A_T	rs3021245	10	51570414	A	0.236338797814208
10:60029163_T_C	rs3021246	10	60029163	T	0.28551912568306
10:70956108_T_C	rs3021247	10	70956108	T	0.230874316939891
10:71117908_T_C	rs3021248	10	71117908	T	0.241803278688525
10:71134319_G_A	rs3021249	10	71134319	G	0.248633879781421
10:71144869_C_T	rs3021250	10	71144869	C	0.30327868852459
10:71876214_T_G	rs3021251	10	71876214	T	0.192622950819672
10:74252450_T_G	rs3021252	10	74252450	T	0.0573770491803279
10:88852942_T_C	rs3021253	10	88852942	T	0.337431693989071
10:89522355_G_A	rs3021254	10	89522355	G	0.322404371584699
10:89526627_A_G	rs3021255	10	89526627	A	0.322404371584699
10:94095165_G_A	rs3021256	10	94095165	G	0.162568306010929
10:94257976_T_C	rs3021257	10	94257976	T	0.172131147540984
10:94319614_A_C	rs3021258	10	94319614	A	0.172131147540984
10:101490852_A_T	rs3021259	10	101490852	A	0.0956284153005464
10:104482330_T_C	rs3021260	10	104482330	T	0.116120218579235
10:124772184_T_C	rs3021261	10	124772184	T	0.117486338797814
11:20386761_T_A	rs3021262	11	20386761	T	0.448087431693989
11:34965407_G_A	rs3021263	11	34965407	G	0.0887978142076503
11:61213920_T_C	rs3021264	11	61213920	T	0.118852459016393
11:68595339_T_C	rs3021265	11	68595339	T	0.137978142076503
11:68597104_C_T	rs3021266	11	68597104	C	0.137978142076503
11:86303394_G_C	rs3021267	11	86303394	G	0.408469945355191
11:107997908_C_G	rs3021268	11	107997908	C	0.256830601092896
11:110304603_C_T	rs3021269	11	110304603	C	0.304644808743169
11:110307211_T_C	rs3021270	11	110307211	T	0.288251366120219
11:110311556_A_G	rs3021271	11	110311556	A	0.289617486338798
11:110313000_A_C	rs3021272	11	110313000	A	0.288251366120219
12:4784630_G_A	rs3021273	12	4784630	G	0.442622950819672
12:27897035_T_G	rs3021274	12	27897035	T	0.322404371584699
12:56393337_G_C	rs3021275	12	56393337	G	0.427595628415301
12:57036023_A_G	rs3021276	12	57036023	A	0.284153005464481
12:81474857_C_G	rs3021277	12	81474857	C	0.439890710382514
12:81479948_G_A	rs3021278	12	81479948	G	0.277322404371585
12:81482871_G_A	rs3021279	12	81482871	G	0.277322404371585
12:81558530_G_T	rs3021280	12	81558530	G	0.493169398907104
12:81619132_T_A	rs3021281	12	81619132	T	0.158469945355191
12:104664648_T_C	rs3021282	12	104664648	T	0.0956284153005464
12:104690218_C_T	rs3021283	12	104690218	C	0.495901639344262
12:104730846_T_C	rs3021284	12	104730846	T	0.259562841530055
12:109598556_T_C	rs3021285	12	109598556	T	0.209016393442623
13:41369094_T_C	rs3021286	13	41369094	T	0.0546448087431694
13:41371037_T_C	rs3021287	13	41371037	T	0.0614754098360656
13:48543958_C_T	rs3021288	13	48543958	C	0.217213114754098
13:100373206_G_C	rs3021289	13	100373206	G	0.121584699453552
13:100436987_T_C	rs3021290	13	100436987	T	0.46448087431694
14:32268469_G_C	rs3021291	14	32268469	G	0.390710382513661
14:35741584_T_C	rs3021292	14	35741584	T	0.0601092896174863
14:37229088_A_G	rs3021293	14	37229088	A	0.199453551912568
14:37342170_C_T	rs3021294	14	37342170	C	0.454918032786885
14:37349831_C_T	rs3021295	14	37349831	C	0.441256830601093
14:37354626_T_C	rs3021296	14	37354626	T	0.120218579234973
14:37361789_G_C	rs3021297	14	37361789	G	0.128415300546448
14:68113293_G_A	rs3021298	14	68113293	G	0.398907103825137
14:70866250_G_A	rs3021299	14	70866250	G	0.155737704918033
14:75349432_C_T	rs3021300	14	75349432	C	0.0724043715846995
14:78016644_A_G	rs3021301	14	78016644	A	0.398907103825137
14:78021117_T_C	rs3021302	14	78021117	T	0.398907103825137
14:78024448_C_T	rs3021303	14	78024448	C	0.103825136612022
14:78037381_T_C	rs3021304	14	78037381	T	0.284153005464481
15:45939977_C_G	rs3021305	15	45939977	C	0.0710382513661202
15:45945653_C_T	rs3021306	15	45945653	C	0.424863387978142
16:694174_C_T	rs3021307	16	694174	C	0.297814207650273
16:3748679_T_C	rs3021308	16	3748679	T	0.133879781420765
16:8809623_A_T	rs3021309	16	8809623	A	0.0669398907103825
16:8810323_G_A	rs3021310	16	8810323	G	0.0669398907103825
16:8830329_C_G	rs3021311	16	8830329	C	0.408469945355191
16:8833842_A_G	rs3021312	16	8833842	A	0.153005464480874
16:31122571_T_C	rs3021313	16	31122571	T	0.306010928961749
16:58746604_C_T	rs3021314	16	58746604	C	0.0587431693989071
16:81021757_G_C	rs3021315	16	81021757	G	0.087431693989071
16:81022544_C_T	rs3021316	16	81022544	C	0.188524590163934
16:81034426_A_T	rs3021317	16	81034426	A	0.290983606557377
16:89164207_G_A	rs3021318	16	89164207	G	0.23224043715847
17:8194318_G_A	rs3021319	17	8194318	G	0.476775956284153
17:8195663_T_C	rs3021320	17	8195663	T	0.146174863387978
17:19816727_A_C	rs3021321	17	19816727	A	0.295081967213115
17:35738755_C_T	rs3021322	17	35738755	C	0.116120218579235
17:35754910_G_C	rs3021323	17	35754910	G	0.234972677595628
17:48175151_T_C	rs3021324	17	48175151	T	0.153005464480874
18:21851280_C_T	rs3021325	18	21851280	C	0.412568306010929
18:43670420_T_C	rs3021326	18	43670420	T	0.418032786885246
19:623728_T_C	rs3021327	19	623728	T	0.150273224043716
19:7995024_A_G	rs3021328	19	7995024	A	0.306010928961749
19:18307108_T_C	rs3021329	19	18307108	T	0.265027322404372
19:19177481_C_T	rs3021330	19	19177481	C	0.266393442622951
19:33184412_T_C	rs3021331	19	33184412	T	0.151639344262295
19:33187961_C_A	rs3021332	19	33187961	C	0.151639344262295
19:33371234_C_T	rs3021333	19	33371234	C	0.295081967213115
19:39308767_A_G	rs3021334	19	39308767	A	0.127049180327869
19:44017703_T_C	rs3021335	19	44017703	T	0.211748633879781
19:55565174_T_C	rs3021336	19	55565174	T	0.127049180327869
19:55565833_A_C	rs3021337	19	55565833	A	0.127049180327869
20:3829036_G_A	rs3021338	20	3829036	G	0.127049180327869
20:9627479_T_C	rs3021339	20	9627479	T	0.277322404371585
20:9723001_T_C	rs3021340	20	9723001	T	0.277322404371585
20:9746740_T_C	rs3021341	20	9746740	T	0.398907103825137
20:13786428_T_A	rs3021342	20	13786428	T	0.0587431693989071
20:60768185_T_A	rs3021343	20	60768185	T	0.191256830601093
22:19912676_G_A	rs3021344	22	19912676	G	0.195355191256831
22:21331629_A_G	rs3021345	22	21331629	A	0.378415300546448
22:37425201_A_G	rs3021346	22	37425201	A	0.195355191256831
22:44354398_A_G	rs3021347	22	44354398	A	0.422131147540984
22:44370336_T_G	rs3021348	22	44370336	T	0.435792349726776
22:51011936_T_C	rs3021349	22	51011936	T	0.259562841530055
X:23690993_A_G	rs3021350	X	23690993	A	0.191256830601093
X:23738804_T_C	rs3021351	X	23738804	T	0.439890710382514
X:24509060_C_A	rs3021352	X	24509060	C	0.318306010928962
X:38266534_T_C	rs3021353	X	38266534	T	0.0860655737704918
X:103350001_G_C	rs3021354	X	103350001	G	0.0532786885245902
