# Supplementary material for: Mitochondrial GWAS and association of nuclear – mitochondrial epistasis with BMI in T1DM patients
Source: BMC Med Genomics. 2020 Jul 7;13:97. doi: 10.1186/s12920-020-00752-7 (PMC7341625; doi:10.1186/s12920-020-00752-7)
Supplement: Supplementary file 3 — Additional file 3: Table S2a. All interactions of MT-ND2 gene with MitoCarta genes in T1DM cohort. b. Interactions of MT-ND2 gene significant after all corrections of MT-ND2 variant rs28357980 in FHS (MAF > 0.05, FDR < 0.05). [file 12920_2020_752_MOESM3_ESM.zip › S2b_TableR7.xlsx]

## Sheet: Table S2b_rs28357980
Table S2b. Interactions of MT-ND2 gene significant after all corrections of MT-ND2 variant rs28357980 in FHS (MAF>0.05, FDR<0.05)
No.	Name	Chr	MapInfo	Alleles
1	rs9729975	1	30073828	[A/G]
2	rs12117184	1	30264883	[A/G]
3	rs904257	1	31022237	[A/G]
4	rs3104425	1	31034663	[T/C]
5	rs4653193	1	36976253	[A/G]
6	rs2229540	1	46032311	[A/G]
7	rs305578	1	64976086	[A/G]
8	rs17092792	1	72948800	[A/G]
9	rs12745456	1	76108055	[T/C]
10	rs11161602	1	76244382	[T/C]
11	rs1328199	1	108127895	[T/C]
12	rs10494073	1	108258265	[T/G]
13	rs12405182	1	108281880	[T/C]
14	rs17019880	1	108288220	[T/C]
15	rs4657270	1	163378647	[A/G]
16	rs10800024	1	164457615	[T/C]
17	rs909529	1	171082896	[T/C]
18	rs909532	1	171083714	[T/C]
19	rs742057	1	171090984	[T/C]
20	rs10911664	1	171091855	[A/C]
21	rs3813639	1	179050478	[T/C]
22	rs3813640	1	179050593	[A/C]
23	rs2296376	1	179055020	[T/C]
24	rs17477864	1	183113579	[A/G]
25	rs12045836	1	197966427	[A/G]
26	rs12081096	1	200998358	[A/G]
27	rs11804949	1	219648119	[A/G]
28	rs2296802	1	230798808	[A/G]
29	rs2273676	1	233219627	[T/G]
30	rs1536494	10	7295965	[T/G]
31	rs11006727	10	19032354	[T/C]
32	rs10826382	10	19052600	[A/G]
33	rs2495839	10	19054576	[T/C]
34	rs2495833	10	19073973	[A/G]
35	rs11595812	10	32493733	[A/C]
36	rs10827299	10	34165004	[A/G]
37	rs2154279	10	53550389	[A/G]
38	rs7078039	10	56622131	[T/C]
39	rs12411643	10	60851998	[T/C]
40	rs16913153	10	60875922	[A/G]
41	rs12412348	10	60880409	[A/G]
42	rs1836034	10	60888567	[A/G]
43	rs12411934	10	60909461	[A/G]
44	rs11815411	10	60912886	[T/C]
45	rs11006390	10	60929485	[A/G]
46	rs12412923	10	60981954	[A/G]
47	rs11815693	10	61006410	[A/G]
48	rs10509100	10	61068522	[A/C]
49	rs704001	10	80892882	[T/C]
50	rs12569832	10	82359534	[A/G]
51	rs1001065	10	92090566	[T/C]
52	rs1540997	10	92102972	[T/C]
53	rs11189425	10	99659374	[T/C]
54	rs7914222	10	99666275	[T/C]
55	rs11189447	10	99689883	[A/G]
56	rs4917794	10	99691299	[T/C]
57	rs12767507	10	120361816	[T/G]
58	rs11016039	10	129854145	[T/C]
59	rs12808620	11	2607850	[A/G]
60	rs11034822	11	4967061	[A/G]
61	rs11021826	11	11409067	[T/G]
62	rs1820351	11	19757220	[T/G]
63	rs4756335	11	36727361	[T/G]
64	rs11033784	11	36761167	[A/G]
65	rs16936245	11	42069186	[A/G]
66	rs11037310	11	43194814	[A/G]
67	rs1496238	11	43196391	[T/C]
68	rs12226499	11	43221969	[A/G]
69	rs12223779	11	43267879	[T/C]
70	rs12576889	11	59867581	[A/G]
71	rs12575056	11	61766174	[A/G]
72	rs17156751	11	61783433	[A/C]
73	rs2046014	11	79990300	[T/C]
74	rs17095168	11	100428969	[T/G]
75	rs17435959	11	102651313	[C/G]
76	rs11212934	11	108984596	[A/C]
77	rs1509731	11	109005366	[T/C]
78	rs11830412	12	1206461	[T/C]
79	rs9651861	12	7815437	[T/C]
80	rs12578302	12	14277877	[A/G]
81	rs10772729	12	14282375	[A/C]
82	rs10505797	12	16337714	[T/C]
83	rs7959876	12	16772391	[T/C]
84	rs11057038	12	16843710	[T/C]
85	rs12229174	12	64246666	[A/G]
86	rs11175194	12	64264837	[A/G]
87	rs7310543	12	71288476	[A/G]
88	rs10128762	12	74681898	[A/G]
89	rs11180650	12	76112747	[T/G]
90	rs17223304	12	78470213	[A/C]
91	rs12301215	12	87414468	[A/G]
92	rs12817819	12	90039326	[T/C]
93	rs2001507	12	124652098	[A/G]
94	rs11057495	12	124669501	[A/G]
95	rs2630218	12	128872849	[A/G]
96	rs7329421	13	30071245	[A/C]
97	rs3119873	13	61409805	[T/C]
98	rs7999567	13	75729695	[A/C]
99	rs17063938	13	75772461	[T/C]
100	rs496318	13	75777862	[T/G]
101	rs4885410	13	77096697	[T/C]
102	rs9516949	13	88032490	[A/G]
103	rs9517902	13	88271603	[A/G]
104	rs12883264	14	22049298	[T/G]
105	rs17182641	14	22076447	[A/G]
106	rs35309020	14	24024026	[A/G]
107	rs1892554	14	27955331	[A/G]
108	rs229747	14	45196479	[A/G]
109	rs12588025	14	53879670	[A/G]
110	rs6573516	14	63901742	[T/C]
111	rs11846721	14	63903556	[T/C]
112	rs1147448	14	66459760	[A/G]
113	rs4337230	14	90591506	[T/C]
114	rs17647963	15	27299725	[A/G]
115	rs1378101	15	27423563	[A/G]
116	rs2382074	15	38422916	[A/G]
117	rs156658	15	39535376	[A/G]
118	rs12900903	15	60138217	[A/G]
119	rs12148207	15	81305301	[A/G]
120	rs9934474	16	7848001	[A/G]
121	rs8063755	16	13836569	[T/C]
122	rs2157073	16	13844961	[A/C]
123	rs7200773	16	13845690	[A/G]
124	rs9935864	16	13856683	[T/G]
125	rs1159167	16	13866414	[A/C]
126	rs7197801	16	17038697	[T/G]
127	rs1420540	16	52466181	[A/C]
128	rs13337696	16	53829192	[T/C]
129	rs4887833	16	75614272	[T/C]
130	rs4888437	16	75618058	[A/C]
131	rs3743599	16	75646576	[T/G]
132	rs963820	16	75659849	[T/G]
133	rs1979717	16	75660807	[A/G]
134	rs2289063	16	75667791	[T/C]
135	rs7193066	16	75689521	[A/C]
136	rs11643215	16	75729424	[A/G]
137	rs4888452	16	75766088	[T/G]
138	rs12599067	16	76777664	[A/C]
139	rs12596685	16	76915012	[A/G]
140	rs305087	16	85982246	[T/C]
141	rs10521318	16	86011337	[T/C]
142	rs1509123	17	6683878	[T/C]
143	rs1706719	17	43733264	[T/C]
144	rs9904605	17	68889940	[T/C]
145	rs4789081	17	71494247	[A/G]
146	rs7219474	17	71497206	[T/C]
147	rs8095769	18	13600497	[A/C]
148	rs9952987	18	24253010	[A/G]
149	rs661003	18	24315193	[T/C]
150	rs11081672	18	28570611	[A/G]
151	rs11081673	18	28570779	[A/G]
152	rs1051487	18	28571063	[T/C]
153	rs1365463	18	36063865	[T/C]
154	rs1426687	18	36118581	[A/G]
155	rs4239407	18	36149412	[T/C]
156	rs7227273	18	36160017	[A/C]
157	rs322550	18	49136645	[T/G]
158	rs7235362	18	49276979	[A/G]
159	rs11152027	18	55342509	[T/C]
160	rs11659313	18	55352389	[T/C]
161	rs17082950	18	68319148	[T/C]
162	rs12608167	18	71893294	[A/G]
163	rs753046	18	77358898	[A/C]
164	rs757528	19	1782798	[A/G]
165	rs2074894	19	2078488	[T/C]
166	rs11666660	19	4534279	[A/G]
167	rs4807685	19	5081179	[T/C]
168	rs10404903	19	46851926	[T/C]
169	rs306487	19	56483192	[T/C]
170	rs306475	19	56490778	[T/C]
171	rs6731958	2	52434608	[T/G]
172	rs17042637	2	52458725	[A/G]
173	rs10490395	2	56448266	[A/C]
174	rs17017706	2	60487902	[T/G]
175	rs907574	2	60503230	[A/G]
176	rs17021086	2	60509450	[T/C]
177	rs10201249	2	80657752	[A/C]
178	rs3112996	2	95812372	[A/G]
179	rs3105104	2	95816365	[A/G]
180	rs3112228	2	95835614	[T/C]
181	rs2320624	2	95856611	[A/G]
182	rs6725821	2	95897767	[T/C]
183	rs889852	2	95977790	[T/C]
184	rs11897976	2	96007303	[T/C]
185	rs12469531	2	108640313	[T/C]
186	rs2029580	2	117181551	[T/C]
187	rs1388402	2	117207537	[A/G]
188	rs12469732	2	127653376	[T/C]
189	rs17743968	2	127659845	[T/C]
190	rs11902275	2	127797656	[A/C]
191	rs1838675	2	155651371	[A/C]
192	rs3771706	2	160242424	[A/G]
193	rs3771709	2	160243726	[A/G]
194	rs3771711	2	160244080	[T/C]
195	rs17732729	2	190916072	[T/G]
196	rs1384393	2	213838959	[A/G]
197	rs16849504	2	213842454	[T/C]
198	rs16860351	2	220690131	[T/C]
199	rs16862205	2	222027894	[T/G]
200	rs6116511	20	530812	[T/C]
201	rs12480378	20	3091357	[A/G]
202	rs297672	20	4432967	[T/C]
203	rs6084752	20	4442119	[T/C]
204	rs6101995	20	35362139	[T/C]
205	rs13045771	20	44780406	[A/G]
206	rs1757703	20	62141509	[A/G]
207	rs431976	20	62157545	[A/G]
208	rs4818307	21	18295194	[T/C]
209	rs6517472	21	39953486	[T/C]
210	rs2837692	21	41910092	[T/C]
211	rs710181	22	36691607	[A/C]
212	rs2187776	22	36695173	[T/C]
213	rs5756152	22	36712472	[A/G]
214	rs470039	22	47573257	[T/C]
215	rs6008150	22	47748531	[A/G]
216	rs2881979	3	13069494	[T/C]
217	rs4858524	3	23695943	[T/G]
218	rs13093404	3	54834603	[A/G]
219	rs12488237	3	56114861	[T/C]
220	rs969242	3	56430513	[T/C]
221	rs11714152	3	57584116	[A/C]
222	rs17365525	3	59878365	[A/G]
223	rs12108098	3	61512919	[T/C]
224	rs17068891	3	63505419	[A/C]
225	rs9849546	3	66496592	[T/C]
226	rs7630256	3	67784974	[A/G]
227	rs1166996	3	76956434	[T/G]
228	rs6766804	3	77008129	[A/G]
229	rs11127817	3	83558368	[A/C]
230	rs17020896	3	83629693	[A/G]
231	rs17021121	3	83843079	[T/C]
232	rs6551338	3	88585081	[A/C]
233	rs7620512	3	95146114	[A/C]
234	rs10049306	3	104179183	[T/C]
235	rs9827573	3	104201533	[A/G]
236	rs4131120	3	104219900	[T/C]
237	rs2961193	3	104238470	[T/C]
238	rs16844893	3	109068774	[A/G]
239	rs3821560	3	115571364	[T/C]
240	rs9878946	3	121121958	[T/C]
241	rs532411	3	121186422	[A/G]
242	rs487848	3	121228960	[A/G]
243	rs1498719	3	134172488	[A/C]
244	rs864800	3	135043714	[A/G]
245	rs7612961	3	135046428	[A/G]
246	rs641320	3	138347957	[A/G]
247	rs11714886	3	139632175	[A/G]
248	rs9859874	3	144734068	[T/G]
249	rs6414361	3	144744693	[T/C]
250	rs7433333	3	144850047	[A/G]
251	rs9822199	3	149174034	[A/G]
252	rs6808758	3	159629241	[A/G]
253	rs1463443	3	182332485	[A/C]
254	rs13062154	3	194684216	[T/C]
255	rs6797622	3	195734915	[T/C]
256	rs2285770	4	7761211	[T/C]
257	rs2285769	4	7761286	[T/C]
258	rs2285766	4	7762848	[A/G]
259	rs2269849	4	7764148	[A/G]
260	rs16841112	4	7767318	[T/C]
261	rs2276967	4	7774610	[T/C]
262	rs4865181	4	57963469	[A/G]
263	rs4865182	4	57963611	[A/G]
264	rs4458448	4	81927206	[T/C]
265	rs12508626	4	87514712	[A/C]
266	rs894996	4	104418307	[A/C]
267	rs2443057	4	112562714	[A/G]
268	rs17011412	4	127607021	[A/G]
269	rs340441	4	127973615	[A/G]
270	rs12513116	4	136727303	[A/C]
271	rs10007934	4	137824601	[A/G]
272	rs2353934	4	145697040	[T/C]
273	rs7442087	4	145707662	[A/C]
274	rs2355233	4	146125343	[A/G]
275	rs17069075	4	181214528	[A/C]
276	rs4476727	5	3287958	[A/G]
277	rs2589661	5	10492095	[T/C]
278	rs17630210	5	18293483	[T/C]
279	rs1157019	5	38677386	[T/C]
280	rs7702787	5	51564912	[A/G]
281	rs10942387	5	84803511	[A/G]
282	rs10942510	5	87098260	[T/C]
283	rs1458198	5	87195373	[T/C]
284	rs13164055	5	87311560	[T/C]
285	rs965566	5	87315252	[T/C]
286	rs412458	5	88029627	[T/C]
287	rs1911920	5	120966235	[A/C]
288	rs10071778	5	123919181	[T/C]
289	rs10070372	5	123922314	[T/C]
290	rs10491309	5	140679023	[A/G]
291	rs3757080	6	3006687	[T/C]
292	rs12523863	6	9337569	[A/C]
293	rs1015853	6	9475290	[T/C]
294	rs4716020	6	15986282	[T/C]
295	rs2495971	6	33929065	[T/G]
296	rs7772436	6	33991368	[T/C]
297	rs262935	6	37137426	[A/C]
298	rs737172	6	38140631	[T/C]
299	rs1739633	6	38617720	[A/G]
300	rs16876120	6	47599978	[T/C]
301	rs1457972	6	77315788	[T/G]
302	rs17645582	6	82797317	[T/C]
303	rs4424090	6	99147074	[A/G]
304	rs549332	6	116454588	[A/G]
305	rs12191593	6	150744436	[A/G]
306	rs12215325	6	161802448	[A/G]
307	rs11968360	6	161874448	[T/C]
308	rs2342489	7	4070095	[T/C]
309	rs10259751	7	4080757	[A/G]
310	rs7812170	7	4246412	[A/G]
311	rs4723644	7	4374804	[T/C]
312	rs1035147	7	12094966	[A/C]
313	rs2061472	7	16844938	[A/G]
314	rs7809532	7	16875057	[A/G]
315	rs2282896	7	21512722	[A/G]
316	rs1468447	7	28796955	[A/G]
317	rs1420328	7	34103553	[A/C]
318	rs10255565	7	43447790	[T/C]
319	rs217432	7	44553826	[A/G]
320	rs7792486	7	50486309	[T/C]
321	rs17634488	7	50497131	[A/C]
322	rs17154873	7	80812792	[A/G]
323	rs3735649	7	90747371	[T/C]
324	rs10277895	7	90870373	[T/G]
325	rs10488515	7	92162042	[T/C]
326	rs12535788	7	102706647	[T/C]
327	rs3757507	7	102936409	[A/G]
328	rs981321	7	122525329	[T/C]
329	rs1419503	7	125867303	[A/C]
330	rs13241603	7	125901145	[T/G]
331	rs6952074	7	125945936	[A/G]
332	rs917451	7	125972744	[T/C]
333	rs13247338	7	126090509	[T/C]
334	rs13235082	7	126099842	[T/G]
335	rs3817555	7	128619521	[A/G]
336	rs10236300	7	130953394	[T/C]
337	rs17173656	7	150598659	[T/C]
338	rs11137111	8	870224	[A/C]
339	rs17066197	8	3319331	[T/C]
340	rs7000695	8	10959666	[T/C]
341	rs3736015	8	10984294	[T/C]
342	rs7834888	8	53088124	[T/C]
343	rs6989604	8	53100810	[A/G]
344	rs4545073	8	75425389	[A/G]
345	rs1510576	8	112788095	[A/G]
346	rs16905126	8	135229994	[A/G]
347	rs7014706	8	139561394	[T/C]
348	rs7043949	9	2651809	[T/C]
349	rs4741942	9	4300862	[T/C]
350	rs7861665	9	4302988	[T/C]
351	rs16921094	9	4305320	[A/G]
352	rs7027520	9	19457585	[A/G]
353	rs12000690	9	19700975	[T/C]
354	rs4363285	9	34553667	[T/C]
355	rs10972149	9	34561160	[A/G]
356	rs10814123	9	34561808	[T/C]
357	rs4879805	9	34564274	[A/G]
358	rs10738931	9	34565781	[A/G]
359	rs10814762	9	38771460	[A/G]
360	rs1409937	9	77991404	[A/G]
361	rs11139797	9	85425162	[T/G]
362	rs12346877	9	90496987	[T/C]
363	rs7044074	9	101333901	[T/C]
364	rs10512343	9	108839164	[A/G]
365	rs11788284	9	111768728	[T/C]
366	rs12553004	9	117065386	[A/G]
