# Supplementary material for: Mitochondrial GWAS and association of nuclear – mitochondrial epistasis with BMI in T1DM patients
Source: BMC Med Genomics. 2020 Jul 7;13:97. doi: 10.1186/s12920-020-00752-7 (PMC7341625; doi:10.1186/s12920-020-00752-7)
Supplement: Supplementary file 4 — Additional file 4: Table S3. List of most significant associations of MT-ND2 gene. [file 12920_2020_752_MOESM4_ESM.xlsx]

## Sheet: Arkusz1
Table S3. List of most significant associations of MT-ND2 gene
Pathway identifier	Pathway name	#Entities found	#Entities total	Entities pValue	Entities FDR
R-HSA-1428517	The citric acid (TCA) cycle and respiratory electron transport	22	229	1.9E-19	4.2E-09
R-HSA-71291	Metabolism of amino acids and derivatives	30	660	2e-09	2.1E-07
R-HSA-1430728	Metabolism	85	3585	2.1e-08	1.6e-06
R-HSA-1268020	Mitochondrial protein import	9	69	6.8e-07	3.7E-05
R-HSA-163200	Respiratory electron transport, ATP synthesis by chemiosmotic coupling, and heat production by uncoupling proteins	13	146	1.7e-06	7.3E-05
R-HSA-1592230	Mitochondrial biogenesis	16	127	2.4e-06	8.6e-05
R-HSA-389661	Glyoxylate metabolism and glycine degradation	8	73	1.2e-05	0.0003
R-HSA-71406	Pyruvate metabolism and Citric Acid (TCA) cycle	9	98	2.9e-05	0.0007
R-HSA-70895	Branched-chain amino acid catabolism	7	69	5.6e-05	0.0013
R-HSA-5362517	Signaling by Retinoic Acid	7	72	7.5e-05	0.0015
R-HSA-611105	Respiratory electron transport	9	115	0.00017	0.0033
R-HSA-2151201	Transcriptional activation of mitochondrial biogenesis	10	87	0.00025	0.004
R-HSA-8949613	Cristae formation	7	31	0.0004	0.006
R-HSA-163210	Formation of ATP by chemiosmotic coupling	4	23	0.0012	0.019
R-HSA-6799198	Complex I biogenesis	6	57	0.0021	0.028
R-HSA-204174	Regulation of pyruvate dehydrogenase (PDH) complex	4	31	0.0021	0.028
R-HSA-70635	Urea cycle	4	32	0.0026	0.031
R-HSA-71403	Citric acid cycle (TCA cycle)	5	50	0.003	0.037
R-HSA-1614517	Sulfide oxidation to sulfate	3	22	0.0033	0.037
R-HSA-9033241	Peroxisomal protein import	5	67	0.0043	0.04
