# Supplementary material for: Mitochondrial GWAS and association of nuclear – mitochondrial epistasis with BMI in T1DM patients
Source: BMC Med Genomics. 2020 Jul 7;13:97. doi: 10.1186/s12920-020-00752-7 (PMC7341625; doi:10.1186/s12920-020-00752-7)
Supplement: Supplementary file 5 — Additional file 5: Table S4a. All interactions of MT-ND2 gene genome wide in T1DM cohort. b. All interactions of MT-ND2 gene genome wide in FHS cohort. c. Significant associations of MT-ND2 variants in GWAS Catalog. [file 12920_2020_752_MOESM5_ESM.zip]

Archive with 3 entries (3 files):
- S4a_TableR7.xlsx
- S4b_TableR7.xlsx
- S4c_TableR7.xlsx
