# Supplementary material for: Mitochondrial GWAS and association of nuclear – mitochondrial epistasis with BMI in T1DM patients
Source: BMC Med Genomics. 2020 Jul 7;13:97. doi: 10.1186/s12920-020-00752-7 (PMC7341625; doi:10.1186/s12920-020-00752-7)
Supplement: Supplementary file 5 — Additional file 5: Table S4a. All interactions of MT-ND2 gene genome wide in T1DM cohort. b. All interactions of MT-ND2 gene genome wide in FHS cohort. c. Significant associations of MT-ND2 variants in GWAS Catalog. [file 12920_2020_752_MOESM5_ESM.zip › S4a_TableR7.xlsx]

## Sheet: Table S4a
Table S4a. All interactions of MT-ND2 gene genome wide in T1DM cohort
snpID	MAF	Est.G	Est.G.MT	SE.G	SE.G.MT	GxE.Stat	GxMT.pval	Joint.Stat	Joint.pval
rs12117184	0.10218	0.643334	-1.91245	0.631635	0.903907	4.47642	0.0343656	4.56575	0.101991
rs904257	0.290191	0.112558	-1.13405	0.400303	0.569969	3.95876	0.0466281	4.15354	0.125334
rs3104425	0.291553	0.106329	-1.131	0.397703	0.569591	3.94275	0.0470738	4.14587	0.125816
rs4653193	0.287466	-0.801076	1.33848	0.416326	0.515191	6.74979	0.00937589	7.67481	0.0215495
rs2229540	0.0354223	-0.764128	-5.74764	0.954807	1.74708	10.8231	0.00100241	13.9232	0.000947573
rs305578	0.0817439	-0.345504	2.38706	0.647432	1.07606	4.92104	0.0265315	4.93731	0.0846985
rs17092792	0.0340599	-0.33451	4.06236	1.02306	1.78742	5.16537	0.0230416	5.25619	0.072216
rs12745456	0.252044	0.0868408	-1.74728	0.422093	0.691696	6.3811	0.0115342	6.70576	0.0349835
rs11161602	0.257493	0.189029	-1.67578	0.418883	0.64396	6.77197	0.00926007	6.93253	0.0312334
rs1328199	0.201635	0.743351	-1.73388	0.486388	0.653066	7.04892	0.00793129	7.40088	0.0247126
rs10494073	0.0817439	0.465577	-3.75899	0.67512	1.26639	8.81064	0.00299479	8.81869	0.0121632
rs12405182	0.0817439	0.465577	-3.75899	0.67512	1.26639	8.81064	0.00299479	8.81869	0.0121632
rs17019880	0.0817439	0.465577	-3.75899	0.67512	1.26639	8.81064	0.00299479	8.81869	0.0121632
rs4657270	0.0422343	0.106555	-3.81495	0.951136	1.02885	13.749	0.000208928	16.9721	0.00020633
rs10800024	0.396458	-0.378078	1.29615	0.385632	0.604025	4.60466	0.0318853	4.69691	0.0955164
rs909529	0.0558583	0.926259	-3.15415	0.825023	1.3086	5.80968	0.0159382	5.96462	0.0506757
rs909532	0.0558583	0.926259	-3.15415	0.825023	1.3086	5.80968	0.0159382	5.96462	0.0506757
rs742057	0.0572207	0.875455	-3.12921	0.816208	1.30746	5.72813	0.0166953	5.85316	0.0535798
rs10911664	0.0572207	0.875455	-3.12921	0.816208	1.30746	5.72813	0.0166953	5.85316	0.0535798
rs3813639	0.158038	-0.500551	-2.81144	0.5057	0.865307	10.5565	0.00115782	14.725	0.000634619
rs3813640	0.158038	-0.500551	-2.81144	0.5057	0.865307	10.5565	0.00115782	14.725	0.000634619
rs2296376	0.158038	-0.500551	-2.81144	0.5057	0.865307	10.5565	0.00115782	14.725	0.000634619
rs17477864	0.0449591	-0.707205	-2.63016	0.915689	1.31476	4.00196	0.0454473	6.46302	0.0394978
rs12045836	0.107923	0.535787	-2.53432	0.595069	0.795759	10.1428	0.00144864	10.2549	0.00593165
rs12081096	0.0463215	0.226339	-2.54946	0.884775	1.20576	4.4707	0.0344809	4.78604	0.0913533
rs11804949	0.0245902	-1.95044	3.81976	1.20999	1.80594	4.47366	0.0344211	5.38707	0.0676414
rs2296802	0.020436	0.0772587	5.64869	1.28542	2.47157	5.22335	0.0222856	5.67127	0.0586812
rs2273676	0.0558583	0.544328	-2.39095	0.788327	1.18701	4.05724	0.0439824	4.059	0.131401
rs6731958	0.020436	0.895375	-3.38195	1.44221	1.42647	5.62097	0.0177468	6.05228	0.0485025
rs17042637	0.0204918	0.885543	-3.37709	1.44224	1.4265	5.60455	0.0179138	6.04371	0.0487108
rs10490395	0.0614754	1.36085	-4.28228	0.740815	1.27931	11.2047	0.000815923	12.032	0.00243937
rs17017706	0.0751366	0.253787	-2.82063	0.712337	1.09434	6.64332	0.00995281	6.91902	0.0314452
rs907574	0.0735695	0.229323	-2.80844	0.717876	1.09555	6.5715	0.0103624	6.89367	0.0318464
rs17021086	0.0735695	0.229323	-2.80844	0.717876	1.09555	6.5715	0.0103624	6.89367	0.0318464
rs10201249	0.0926431	0.421736	-1.82716	0.66759	0.727662	6.30514	0.0120388	6.66067	0.0357811
rs3112996	0.220708	0.365511	-1.48979	0.45378	0.672056	4.91405	0.0266392	4.9169	0.0855673
rs3105104	0.220708	0.365511	-1.48979	0.45378	0.672056	4.91405	0.0266392	4.9169	0.0855673
rs3112228	0.220708	0.365511	-1.48979	0.45378	0.672056	4.91405	0.0266392	4.9169	0.0855673
rs2320624	0.220708	0.365511	-1.48979	0.45378	0.672056	4.91405	0.0266392	4.9169	0.0855673
rs6725821	0.220708	0.365511	-1.48979	0.45378	0.672056	4.91405	0.0266392	4.9169	0.0855673
rs889852	0.239782	0.355111	-1.15808	0.43769	0.587997	3.87909	0.048891	3.88601	0.143272
rs11897976	0.228883	0.202571	-1.24552	0.441748	0.62655	3.95174	0.046823	4.01855	0.134086
rs12469531	0.0558583	-0.49786	-2.83919	0.820697	1.29321	4.82008	0.0281301	6.6795	0.0354457
rs2029580	0.0476839	0.793701	-5.57461	0.83426	1.44643	14.8537	0.000116182	14.8814	0.000586876
rs1388402	0.0476839	0.793701	-5.57461	0.83426	1.44643	14.8537	0.000116182	14.8814	0.000586876
rs12469732	0.111717	-0.361429	-1.96713	0.604309	0.928728	4.4863	0.0341677	6.29606	0.0429366
rs17743968	0.106267	-0.23277	-2.03052	0.616116	0.930652	4.76036	0.0291224	6.07755	0.0478934
rs11902275	0.290984	0.530489	-1.11488	0.398033	0.546817	4.15695	0.0414641	4.57656	0.101441
rs1838675	0.380109	-0.914548	1.23099	0.378607	0.586056	4.41195	0.0356879	7.78596	0.0203845
rs3771706	0.0858311	0.119942	-3.15109	0.638621	1.27229	6.13406	0.0132602	6.3228	0.0423665
rs3771709	0.0858311	0.119942	-3.15109	0.638621	1.27229	6.13406	0.0132602	6.3228	0.0423665
rs3771711	0.0863014	0.128122	-3.15509	0.638955	1.27232	6.14938	0.0131458	6.32782	0.0422603
rs17732729	0.183924	-0.949116	-1.37067	0.477391	0.677165	4.09708	0.0429574	12.2796	0.00215533
rs1384393	0.107629	0.023869	-2.74312	0.54319	1.26239	4.72176	0.0297833	4.90358	0.0861391
rs16849504	0.107629	0.023869	-2.74312	0.54319	1.26239	4.72176	0.0297833	4.90358	0.0861391
rs16860351	0.213896	0.346514	-1.89062	0.45251	0.614369	9.46997	0.00208863	9.63509	0.00808662
rs16862205	0.0517711	-0.924788	2.92442	0.842955	1.47091	3.95282	0.0467928	4.24289	0.119858
rs2881979	0.0681199	0.408768	-6.22245	0.684356	1.20446	26.6892	2.38956e-07	27.5238	1.05506e-06
rs4858524	0.392077	-0.525409	1.20998	0.378853	0.570363	4.5004	0.0338869	5.00238	0.0819872
rs13093404	0.0544959	1.37198	-4.23583	0.816734	1.46487	8.36136	0.00383283	9.17497	0.0101785
rs12488237	0.027248	1.62523	4.85939	1.10886	2.44767	3.94148	0.0471094	7.84953	0.0197467
rs969242	0.027248	-0.047648	-6.8959	1.11838	1.75901	15.369	8.84261e-05	17.2246	0.000181853
rs11714152	0.0694823	-1.33432	-2.24205	0.744333	0.8756	6.55659	0.0104497	16.5904	0.000249718
rs17365525	0.0776567	0.439477	-3.13204	0.665488	1.27352	6.04847	0.0139183	6.04885	0.0485857
rs12108098	0.0708447	0.207419	-3.11346	0.720128	1.16961	7.08603	0.0077687	7.40769	0.0246286
rs17068891	0.0708447	0.924009	-2.72574	0.724593	1.17416	5.38907	0.0202632	5.74244	0.0566298
rs9849546	0.224796	0.00404744	-1.24029	0.455916	0.620233	3.99886	0.0455309	4.61203	0.0996577
rs7630256	0.0599455	-0.564987	-5.16474	0.734814	1.43272	12.995	0.000312327	16.029	0.000330636
rs1166996	0.188011	0.541175	-2.10494	0.445926	0.664282	10.0409	0.00153101	10.0628	0.0065298
rs6766804	0.221311	0.692581	-1.75882	0.434502	0.58944	8.90357	0.00284614	9.17145	0.0101964
rs11127817	0.0454545	-0.713605	-2.05486	0.946236	1.03072	3.97456	0.0461927	7.39471	0.024789
rs17020896	0.0449591	-0.502159	-2.18573	0.94707	1.03004	4.50282	0.0338391	7.28406	0.0261991
rs17021121	0.099455	-0.383408	-2.62601	0.624406	0.809009	10.5363	0.00117054	14.2998	0.000784929
rs6551338	0.153951	-0.080757	-2.15655	0.513566	0.853465	6.38478	0.0115103	7.29141	0.026103
rs7620512	0.0517711	-0.362539	-3.7246	0.813672	1.45904	6.51661	0.0106871	7.95515	0.018731
rs10049306	0.0585831	-0.61157	-2.94862	0.784	1.18102	6.23341	0.0125362	9.06975	0.0107282
rs9827573	0.0408719	-0.542633	-3.83899	0.955008	1.31609	8.50865	0.00353462	11.434	0.00328948
rs4131120	0.0245232	0.200924	-4.29209	1.2358	1.5273	7.89744	0.00495047	9.01289	0.0110377
rs2961193	0.0177112	0.702205	-3.2363	1.58902	1.47386	4.82149	0.028107	5.62125	0.0601675
rs16844893	0.00684931	-2.00846	415.696	2.12171	174.164	5.69687	0.0169952	6.57777	0.0372953
rs3821560	0.0544959	1.06174	-2.5242	0.850745	1.11642	5.11202	0.0237607	5.30257	0.0705604
rs9878946	0.0817439	-0.0165479	-2.13729	0.661489	1.02112	4.38098	0.0363422	4.94934	0.0841907
rs532411	0.0831063	0.0174926	-2.15454	0.657246	1.02043	4.45803	0.0347376	4.94943	0.0841871
rs487848	0.0831063	0.0174926	-2.15454	0.657246	1.02043	4.45803	0.0347376	4.94943	0.0841871
rs1498719	0.0803815	0.270199	-2.0791	0.710072	0.948357	4.80626	0.0283565	5.03177	0.0807912
rs864800	0.433243	-0.105383	1.33203	0.378958	0.579539	5.2828	0.021537	5.51077	0.0635845
rs7612961	0.377384	-0.013415	1.17166	0.387689	0.554624	4.46279	0.0346408	4.99247	0.0823946
rs641320	0.0517711	-1.22647	-2.3962	0.868841	1.11095	4.65217	0.0310143	10.6366	0.00490114
rs11714886	0.231608	-0.274791	1.22878	0.446186	0.586492	4.38958	0.0361592	4.42866	0.109227
rs9859874	0.0572207	-1.6621	-3.06754	0.758772	1.27693	5.7709	0.0162937	15.0764	0.000532363
rs6414361	0.0572207	-1.6621	-3.06754	0.758772	1.27693	5.7709	0.0162937	15.0764	0.000532363
rs7433333	0.0601093	-1.5738	-3.11281	0.724541	1.2719	5.98964	0.0143902	14.9939	0.000554769
rs9822199	0.148501	0.506145	-2.08695	0.531509	0.763998	7.46175	0.00630236	7.46176	0.0239718
rs6808758	0.0449591	-1.44624	-2.68954	0.880918	1.30774	4.22971	0.0397221	10.4493	0.00538227
rs1463443	0.104905	-0.548715	-1.78726	0.610511	0.764979	5.45855	0.0194728	9.38824	0.00914892
rs13062154	0.0476839	-0.925721	1.87614	0.903282	0.881777	4.52702	0.0333637	4.53641	0.103498
rs6797622	0.10218	1.27221	-1.71063	0.614599	0.835988	4.18711	0.0407324	6.22112	0.0445759
rs2285770	0.0821918	-0.313295	-3.58876	0.689259	1.27569	7.91409	0.00490511	9.47349	0.00876714
rs2285769	0.0803815	-0.202674	-3.75393	0.692576	1.27482	8.67106	0.00323303	9.9291	0.00698111
rs2285766	0.0803815	-0.202674	-3.75393	0.692576	1.27482	8.67106	0.00323303	9.9291	0.00698111
rs2269849	0.0817439	-0.270688	-3.7209	0.687465	1.27372	8.53399	0.00348575	10.0004	0.00673664
rs16841112	0.0803815	-0.202674	-3.75393	0.692576	1.27482	8.67106	0.00323303	9.9291	0.00698111
rs2276967	0.0708447	-0.282078	-3.71474	0.732434	1.28017	8.4201	0.00371095	9.99349	0.00675992
rs4865181	0.171662	-0.591915	1.61369	0.487618	0.760896	4.49771	0.0339403	4.8244	0.0896179
rs4865182	0.182561	-0.688741	1.45795	0.484354	0.733645	3.94926	0.0468919	4.61148	0.0996849
rs4458448	0.0749319	-1.70963	2.29844	0.714291	0.90509	6.44889	0.0111022	8.75142	0.0125792
rs12508626	0.013624	-0.178427	-5.66143	1.66442	1.88284	9.04118	0.00263966	11.5219	0.00314807
rs894996	0.0776567	-0.718452	2.67339	0.665452	1.29267	4.27714	0.0386282	4.57121	0.101713
rs2443057	0.389646	-0.149245	-1.18639	0.364272	0.561501	4.46433	0.0346097	5.80833	0.0547946
rs17011412	0.129428	0.616487	-1.74007	0.570517	0.80534	4.66846	0.0307214	4.78087	0.09159
rs340441	0.13079	0.0247585	-2.09391	0.533313	1.06756	3.84712	0.0498315	4.05751	0.131499
rs12513116	0.119891	0.738568	-1.40079	0.590549	0.695285	4.05903	0.0439358	4.24489	0.119738
rs10007934	0.0613079	0.373518	-2.82005	0.726332	1.05031	7.20907	0.00725361	7.39517	0.0247833
rs2353934	0.151226	0.00772886	-2.03885	0.528761	0.665495	9.38596	0.00218653	11.1174	0.00385378
rs7442087	0.151226	0.00772886	-2.03885	0.528761	0.665495	9.38596	0.00218653	11.1174	0.00385378
rs2355233	0.190736	-0.336605	-1.7671	0.470068	0.653902	7.30295	0.00688417	10.5635	0.0050835
rs17069075	0.0749319	1.3135	-3.10286	0.710391	1.0882	8.13028	0.0043532	9.05113	0.0108286
rs4476727	0.297003	-0.558605	1.41972	0.385627	0.642012	4.89009	0.0270113	5.58175	0.0613676
rs2589661	0.0776567	0.0929394	-1.97634	0.6835	0.986114	4.01668	0.0450523	4.3821	0.111799
rs17630210	0.401907	0.564108	-1.09672	0.370489	0.544458	4.05755	0.0439744	4.84213	0.0888269
rs1157019	0.0395095	0.734641	-4.58108	0.959356	1.47261	9.67744	0.00186544	9.74029	0.00767227
rs7702787	0.0505464	-0.988896	3.68682	0.852781	1.46723	6.31402	0.0119787	6.52914	0.0382133
rs10942387	0.36376	-0.72263	1.03467	0.407646	0.501358	4.259	0.0390429	5.32925	0.0696254
rs10942510	0.377384	0.419142	-1.30383	0.379318	0.606396	4.62305	0.0315452	4.83948	0.0889449
rs1458198	0.326975	0.440539	-1.31509	0.407042	0.610997	4.63267	0.0313687	4.78934	0.0912029
rs13164055	0.288828	0.269712	-1.32754	0.440711	0.614565	4.6662	0.030762	4.69444	0.0956347
rs965566	0.358311	0.392912	-1.49285	0.404755	0.635254	5.52252	0.0187731	5.5798	0.0614273
rs412458	0.179837	0.307394	-1.30563	0.468246	0.657004	3.94917	0.0468946	3.95084	0.138703
rs1911920	0.167575	0.863935	-1.69629	0.507711	0.818546	4.29449	0.0382361	5.56273	0.0619539
rs10071778	0.109589	1.21495	-2.22787	0.604672	0.925776	5.7912	0.0161066	7.47299	0.0238374
rs10070372	0.119891	1.18985	-2.03873	0.585954	0.892368	5.21953	0.0223346	7.07678	0.0290601
rs10491309	0.0520548	1.8207	-5.42226	0.805905	1.44014	14.1759	0.00016649	15.8	0.000370743
rs3757080	0.0490463	-0.419236	-2.66755	0.877302	1.30624	4.17042	0.0411356	5.71108	0.0575249
rs12523863	0.117166	0.318258	-1.91335	0.568209	0.959331	3.97787	0.046102	3.97827	0.136813
rs1015853	0.22541	-0.0147972	-1.64066	0.429584	0.793676	4.27316	0.0387188	4.64234	0.0981589
rs4716020	0.137602	-0.0124097	-2.43783	0.52494	1.00177	5.92211	0.0149521	6.37055	0.0413669
rs2495971	0.145777	0.662264	-2.54425	0.532987	0.882851	8.30506	0.00395348	8.45823	0.0145653
rs7772436	0.0435967	-0.295467	-3.28615	0.92816	1.31733	6.22279	0.0126116	7.89393	0.0193133
rs262935	0.013624	-0.932637	-5.57035	1.68283	1.88753	8.70921	0.00316606	13.0906	0.00143688
rs737172	0.0735695	0.971478	-2.97243	0.683762	1.16504	6.50936	0.0107308	7.01649	0.0299494
rs1739633	0.283379	0.112293	-1.17921	0.428986	0.596428	3.90904	0.048027	4.12071	0.127408
rs16876120	0.159401	-0.713824	1.66425	0.523992	0.709671	5.49947	0.0190222	5.79691	0.0551084
rs1457972	0.148907	-0.113704	-1.98183	0.50428	0.704479	7.91401	0.00490535	9.6207	0.00814503
rs17645582	0.123978	1.19877	-2.51722	0.551961	0.861385	8.5398	0.00347463	10.2021	0.00609021
rs4424090	0.0326975	1.68658	4.84582	1.01366	2.43273	3.96777	0.0463791	8.47948	0.0144113
rs549332	0.460274	-0.307205	-1.21169	0.385757	0.58523	4.28679	0.0384095	6.71768	0.0347756
rs12191593	0.0640327	-0.99425	2.84329	0.735563	1.1885	5.7233	0.0167412	6.12885	0.0466807
rs12215325	0.169863	-0.660342	1.29743	0.518035	0.630658	4.23235	0.0396606	4.46768	0.107116
rs11968360	0.126703	0.760004	-2.50712	0.559222	0.889004	7.95322	0.0048002	8.19875	0.0165831
rs2342489	0.16485	0.841693	-1.59869	0.526345	0.789488	4.10049	0.0428708	5.09133	0.0784208
rs10259751	0.173025	0.854298	-1.60258	0.520918	0.788065	4.13539	0.0419953	5.22459	0.0733658
rs7812170	0.328338	1.12357	-1.24929	0.407007	0.575499	4.71238	0.0299462	9.22911	0.0099066
rs4723644	0.292916	-0.875119	1.14599	0.392746	0.582306	3.87307	0.0490667	6.64597	0.0360451
rs1035147	0.118529	0.126061	-1.888	0.579227	0.894748	4.45249	0.0348504	4.6692	0.0968491
rs2061472	0.0776567	0.704045	-3.23836	0.699533	1.07951	8.99907	0.00270117	9.00247	0.0110953
rs7809532	0.386921	0.501143	-1.26754	0.384946	0.55908	5.14019	0.0233781	5.40395	0.0670728
rs2282896	0.0190736	-0.828739	-5.97575	1.37174	1.81412	10.8506	0.000987638	14.8342	0.000600898
rs1468447	0.230245	0.153487	-2.30917	0.447991	0.849702	7.38549	0.00657522	7.54491	0.0229955
rs1420328	0.118852	-1.10266	1.82404	0.569955	0.867629	4.41976	0.035525	6.14215	0.0463712
rs10255565	0.162125	-0.68264	-1.82544	0.486089	0.8755	4.34731	0.0370675	8.60309	0.0135476
rs217432	0.269126	-0.876914	1.34052	0.409499	0.639865	4.38905	0.0361704	6.80638	0.0332669
rs7792486	0.0449591	-1.09252	-2.18203	0.95836	1.081	4.07447	0.0435359	9.25001	0.00980361
rs17634488	0.0464481	-1.17408	-2.14105	0.942329	1.07717	3.95079	0.0468494	9.50833	0.00861574
rs17154873	0.0983607	0.436993	-1.94656	0.641255	0.821553	5.6139	0.0178186	5.69	0.0581343
rs3735649	0.0544959	0.0455291	3.96794	0.787371	1.7707	5.02158	0.0250334	5.34751	0.0689926
rs10277895	0.0831063	-1.26643	2.93513	0.692083	1.08441	7.32604	0.00679628	8.38016	0.0151451
rs10488515	0.0722071	0.0497928	-2.6232	0.726329	1.09691	5.71901	0.0167821	6.29907	0.042872
rs12535788	0.0231608	0.651249	-4.35464	1.28992	1.54839	7.90936	0.00491796	8.47775	0.0144238
rs3757507	0.0299728	0.671816	-4.36243	1.11199	1.51066	8.33917	0.00387994	8.59036	0.0136341
rs981321	0.0681199	-0.3917	-2.84203	0.733767	1.28817	4.86759	0.0273657	6.29447	0.0429707
rs1419503	0.159401	0.468612	-2.08879	0.500341	0.735491	8.06553	0.00451154	8.06612	0.01772
rs13241603	0.13624	0.430724	-2.1679	0.538484	0.764795	8.03503	0.00458813	8.07303	0.0176589
rs6952074	0.137602	0.419348	-2.16226	0.536764	0.764512	7.99919	0.00467982	8.04297	0.0179263
rs917451	0.13624	0.451258	-2.17835	0.538555	0.764891	8.11067	0.00440054	8.13659	0.0171066
rs13247338	0.138965	0.0624722	-2.042	0.541157	0.781649	6.82474	0.00899035	7.5102	0.0233981
rs13235082	0.138965	0.0624722	-2.042	0.541157	0.781649	6.82474	0.00899035	7.5102	0.0233981
rs3817555	0.0572207	-0.263403	-2.57686	0.813963	1.30534	3.89703	0.0483715	4.91283	0.0857417
rs10236300	0.107629	1.37422	-2.34403	0.569542	0.822498	8.1219	0.00437336	10.4413	0.00540379
rs17173656	0.0819672	0.415071	-2.31649	0.642606	1.01604	5.19802	0.0226127	5.20398	0.0741259
rs11137111	0.0991736	0.182613	-1.67479	0.636845	0.785039	4.55133	0.0328931	4.94659	0.0843068
rs17066197	0.0217984	0.233408	-3.86146	1.37467	1.40631	7.53947	0.00603618	9.32609	0.00943769
rs7000695	0.020436	-5.0987	4.0956	1.4219	1.42113	8.30559	0.00395231	14.3786	0.000754605
rs3736015	0.020436	-5.0987	4.0956	1.4219	1.42113	8.30559	0.00395231	14.3786	0.000754605
rs7834888	0.0667575	0.239709	-1.94827	0.797401	0.965381	4.07287	0.0435772	4.40848	0.110335
rs6989604	0.0667575	0.239709	-1.94827	0.797401	0.965381	4.07287	0.0435772	4.40848	0.110335
rs4545073	0.445504	-0.254995	-1.34642	0.391605	0.620052	4.71526	0.029896	6.68368	0.0353718
rs1510576	0.020436	-1.79818	-11.14	1.25018	2.38598	21.7991	3.02743e-06	29.3646	4.203e-07
rs16905126	0.217984	-1.1151	1.28216	0.454834	0.562485	5.1959	0.0226402	8.02185	0.0181167
rs7014706	0.0776567	-0.446616	2.16097	0.669488	0.985417	4.80902	0.0283111	4.81296	0.090132
rs7043949	0.0326975	-1.2955	3.61259	1.03798	1.79462	4.0522	0.0441138	4.52235	0.104228
rs4741942	0.0803815	-0.199834	-2.22501	0.679441	1.0944	4.13346	0.0420434	5.0692	0.0792934
rs7861665	0.0749319	-0.205178	-2.22261	0.699228	1.09719	4.10357	0.0427928	5.0688	0.0793094
rs16921094	0.0558583	0.447797	-2.37721	0.822324	1.11659	4.53261	0.0332549	4.59027	0.100748
rs7027520	0.219346	0.46839	-1.98634	0.450333	0.660945	9.03187	0.00265313	9.03208	0.0109322
rs12000690	0.0653951	-1.40752	1.90322	0.800008	0.966758	3.87562	0.0489923	4.94467	0.0843877
rs4363285	0.158038	0.210159	-1.87254	0.490431	0.824007	5.16418	0.0230574	5.23322	0.0730501
rs10972149	0.118529	-0.244492	-1.98768	0.568393	0.89926	4.88567	0.0270805	6.31599	0.0425109
rs10814123	0.118529	-0.244492	-1.98768	0.568393	0.89926	4.88567	0.0270805	6.31599	0.0425109
rs4879805	0.118529	-0.244492	-1.98768	0.568393	0.89926	4.88567	0.0270805	6.31599	0.0425109
rs10738931	0.120219	-0.295424	-1.96209	0.566585	0.898838	4.76513	0.0290418	6.40431	0.0406745
rs10814762	0.148501	-0.250675	2.12789	0.527517	0.721573	8.69639	0.00318841	9.13046	0.0104075
rs1409937	0.483651	0.306459	-1.27306	0.369185	0.583409	4.76157	0.029102	4.78519	0.0913924
rs11139797	0.0191257	0.0176371	-3.92192	1.45189	1.57028	6.23796	0.012504	7.80895	0.0201516
rs12346877	0.0408719	0.6809	-2.73621	0.980368	1.21915	5.03717	0.024809	5.09684	0.0782051
rs7044074	0.0217984	1.52768	-5.59658	1.30619	1.23446	20.5538	5.79777e-06	22.6605	1.20041e-05
rs10512343	0.222071	0.558706	-1.70901	0.4495	0.611621	7.80777	0.00520222	7.8621	0.019623
rs11788284	0.0558583	0.372482	-3.90863	0.786243	1.46087	7.15858	0.00746063	7.21394	0.027134
rs12553004	0.0367847	-2.38639	2.51986	1.03677	1.22759	4.21355	0.0401022	6.71705	0.0347865
rs1536494	0.311989	0.453424	-1.30387	0.40294	0.580384	5.04706	0.0246678	5.18974	0.0746555
rs11006727	0.271858	0.697169	-1.2568	0.41791	0.583635	4.63711	0.0312877	5.5457	0.0624837
rs10826382	0.269755	0.641873	-1.22867	0.417631	0.583838	4.42878	0.0353378	5.1217	0.0772392
rs2495839	0.271117	0.614106	-1.21462	0.417839	0.584013	4.32547	0.0375461	4.91805	0.0855182
rs2495833	0.269755	0.641873	-1.22867	0.417631	0.583838	4.42878	0.0353378	5.1217	0.0772392
rs11595812	0.149864	-0.555423	1.91646	0.535821	0.92009	4.33847	0.0372603	4.54309	0.103152
rs10827299	0.162125	0.209274	-1.29527	0.536755	0.604393	4.59286	0.0321055	4.98732	0.0826071
rs2154279	0.0463215	0.3394	-3.94572	0.912436	1.19227	10.9522	0.00093492	11.8661	0.0026504
rs7078039	0.275204	0.536042	-1.19526	0.429434	0.604145	3.9142	0.0478799	4.2624	0.118695
rs12411643	0.122616	0.588904	-2.26254	0.545625	0.954091	5.62359	0.0177203	5.80738	0.0548206
rs16913153	0.127049	0.549816	-2.24417	0.539202	0.953597	5.53836	0.018604	5.6806	0.0584081
rs12412348	0.126703	0.549969	-2.24422	0.538839	0.953537	5.53929	0.0185941	5.6826	0.0583497
rs1836034	0.125341	0.578632	-2.25786	0.540931	0.953567	5.60652	0.0178938	5.78643	0.0553978
rs12411934	0.126703	0.549969	-2.24422	0.538839	0.953537	5.53929	0.0185941	5.6826	0.0583497
rs11815411	0.125341	0.578632	-2.25786	0.540931	0.953567	5.60652	0.0178938	5.78643	0.0553978
rs11006390	0.120879	0.381973	-2.18892	0.555694	0.962215	5.17509	0.022913	5.17655	0.0751497
rs12412923	0.119891	0.359677	-2.1505	0.555532	0.956766	5.05207	0.0245965	5.05207	0.0799755
rs11815693	0.120219	0.357319	-2.14926	0.555861	0.956783	5.04602	0.0246826	5.04603	0.0802175
rs10509100	0.123978	0.442821	-2.07866	0.568291	0.889619	5.4596	0.0194611	5.46117	0.0651813
rs704001	0.27248	-0.127219	1.66201	0.408485	0.685028	5.88643	0.015258	6.0872	0.047663
rs12569832	0.245902	0.746235	-1.21365	0.444682	0.585303	4.29956	0.0381222	5.22044	0.0735185
rs1001065	0.391008	-0.972682	1.07144	0.367307	0.511237	4.39227	0.0361023	8.49847	0.0142752
rs1540997	0.380109	-1.03435	1.10524	0.368691	0.511324	4.6722	0.0306547	9.35995	0.00927922
rs11189425	0.0817439	-0.420508	-3.12404	0.675502	1.28797	5.88333	0.0152849	7.56993	0.0227097
rs7914222	0.0790191	-0.352129	-3.15769	0.685153	1.28958	5.99578	0.0143401	7.44409	0.0241844
rs11189447	0.117166	-0.219044	-2.32729	0.573272	0.958849	5.89118	0.0152169	7.23691	0.026824
rs4917794	0.115804	-0.236063	-2.31886	0.584187	0.960418	5.82947	0.0157599	7.25454	0.0265886
rs12767507	0.0504087	-2.66876	3.83181	0.786059	1.74033	4.8478	0.0276814	13.8232	0.000996148
rs11016039	0.0708447	0.127326	-2.44071	0.708766	0.979594	6.20785	0.0127185	6.81256	0.0331643
rs12808620	0.0885559	-0.0653869	-2.27454	0.663077	0.939966	5.85546	0.0155288	6.88405	0.0319999
rs11034822	0.151226	-0.515709	-1.52834	0.517667	0.749726	4.15562	0.0414965	7.43291	0.02432
rs11021826	0.152589	0.104702	-1.81525	0.519415	0.80005	5.148	0.0232731	5.45185	0.0654855
rs1820351	0.140327	0.735374	-1.84649	0.562841	0.828575	4.96627	0.0258464	5.304	0.0705099
rs4756335	0.0980926	1.69237	-2.08296	0.619287	0.868996	5.74546	0.0165313	9.79157	0.00747802
rs11033784	0.0790191	1.73108	-2.08279	0.65755	1.01838	4.18287	0.0408344	8.52978	0.0140534
rs16936245	0.0558583	-1.93683	2.99886	0.778265	0.999477	9.00259	0.00269597	11.0973	0.00389273
rs11037310	0.10218	0.218924	-1.72154	0.603893	0.875257	3.8687	0.0491947	3.98416	0.136411
rs1496238	0.10218	0.218924	-1.72154	0.603893	0.875257	3.8687	0.0491947	3.98416	0.136411
rs12226499	0.0626703	0.00947918	-3.09461	0.722379	1.28508	5.79894	0.0160359	6.29091	0.0430474
rs12223779	0.0613079	0.20515	-3.19304	0.729517	1.28532	6.17145	0.0129828	6.37119	0.0413536
rs12576889	0.0163488	1.07321	-12.5584	1.39721	2.4068	27.2263	1.80977e-07	27.7746	9.30731e-07
rs12575056	0.117166	0.73047	-2.84447	0.541559	1.26684	5.04148	0.0247473	5.83458	0.0540801
rs17156751	0.0463215	1.38702	-6.42504	0.866286	1.74249	13.596	0.000226662	14.1324	0.000853465
rs2046014	0.0694823	0.404535	-2.6239	0.751629	1.17908	4.95233	0.0260556	4.98771	0.0825908
rs17095168	0.0749319	-0.635534	1.98299	0.719033	0.842746	5.53667	0.018622	5.5534	0.0622436
rs17435959	0.0422343	-1.23789	-3.66631	0.897437	1.29904	7.96554	0.00476762	14.2289	0.000813272
rs11212934	0.0735695	-0.986597	2.90308	0.662645	1.27852	5.15585	0.0231682	6.02384	0.0491972
rs1509731	0.0762943	-0.835036	2.50431	0.658143	1.16652	4.60888	0.0318068	5.09083	0.0784406
rs11830412	0.0642077	0.730937	-2.89873	0.75437	1.17798	6.05532	0.0138645	6.08957	0.0476065
rs9651861	0.0258856	1.05276	-3.59187	1.24618	1.37612	6.81287	0.00905034	6.934	0.0312105
rs12578302	0.230245	-0.410362	2.4572	0.431397	0.846888	8.41839	0.00371444	8.46298	0.0145307
rs10772729	0.110354	-0.0619394	4.18589	0.562486	1.7507	5.71679	0.0168034	5.78714	0.0553782
rs10505797	0.0531335	0.330021	-4.48627	0.806481	1.28398	12.2083	0.000475771	12.6949	0.00175122
rs7959876	0.20436	-0.288339	1.53992	0.454274	0.652624	5.56765	0.0182953	5.61455	0.0603693
rs11057038	0.167575	-0.488285	1.50742	0.48492	0.620211	5.9073	0.0150783	5.91025	0.0520721
rs12229174	0.0694823	1.55092	-2.59571	0.733245	1.09059	5.6649	0.0173077	7.60932	0.0222668
rs11175194	0.0776567	1.5565	-2.08367	0.709926	0.978599	4.53365	0.0332347	6.8632	0.0323352
rs7310543	0.0423497	-0.756083	-11.6519	0.878405	2.35015	24.5812	7.12422e-07	27.9368	8.58215e-07
rs10128762	0.409836	-0.296837	1.06791	0.394375	0.504199	4.48605	0.0341725	4.49147	0.10585
rs11180650	0.126703	0.180958	-1.95731	0.545184	0.956449	4.18788	0.040714	4.25416	0.119185
rs17223304	0.168937	-0.0288771	-1.62546	0.492871	0.792928	4.20228	0.0403696	4.7095	0.0949174
rs12301215	0.0313351	2.10567	-2.24773	1.11311	1.1341	3.92809	0.0474859	5.04609	0.0802148
rs12817819	0.159401	1.73909	-2.03446	0.486856	0.654131	9.67319	0.00186976	16.5249	0.000258021
rs2001507	0.133515	0.149981	-1.61426	0.558347	0.79014	4.17387	0.041052	4.40764	0.110381
rs11057495	0.134877	0.12153	-1.59981	0.549283	0.788193	4.11973	0.0423858	4.38416	0.111684
rs2630218	0.309264	0.730261	-1.09337	0.399757	0.547369	3.99004	0.04577	5.38724	0.0676358
rs7329421	0.0926431	-0.404922	1.93114	0.658934	0.978471	3.89522	0.0484237	3.89858	0.142375
rs3119873	0.448229	0.225621	1.24344	0.353423	0.520082	5.71621	0.0168089	7.97058	0.0185871
rs7999567	0.0531335	1.69302	-4.23912	0.812873	1.291	10.782	0.00102495	11.9897	0.00249155
rs17063938	0.0790191	1.40466	-3.44414	0.67334	1.15664	8.86674	0.00290413	10.494	0.0052632
rs496318	0.0980926	1.43332	-4.19088	0.613175	1.25404	11.1683	0.000832057	13.6397	0.00109189
rs4885410	0.118529	0.192175	-1.74082	0.595108	0.695676	6.26175	0.0123372	6.9681	0.030683
rs9516949	0.00681199	1.16163	-12.6091	2.29143	2.57233	24.028	9.49443e-07	27.4166	1.11319e-06
rs9517902	0.0354223	-0.970413	-3.93134	0.970242	1.08201	13.2013	0.000279749	21.7738	1.87015e-05
rs12883264	0.132153	1.07234	-3.70627	0.499932	1.04922	12.4779	0.000411794	14.2594	0.000800949
rs17182641	0.11612	1.18956	-2.23693	0.587701	0.92804	5.80997	0.0159356	7.55343	0.0228978
rs35309020	0.0776567	0.666657	-3.01424	0.665747	1.28581	5.49541	0.0190665	5.65135	0.0592687
rs1892554	0.332425	-0.199504	1.17914	0.417444	0.57865	4.1524	0.0415755	4.22451	0.120965
rs229747	0.307902	-0.259008	1.30295	0.420605	0.583864	4.98004	0.0256414	5.01529	0.0814599
rs12588025	0.0735695	0.299765	-2.39579	0.681436	1.02585	5.45418	0.0195215	5.58008	0.0614189
rs6573516	0.138965	0.180408	-2.00724	0.542289	0.72139	7.74211	0.00539477	8.33005	0.0155293
rs11846721	0.142077	0.314593	-2.07465	0.525978	0.718449	8.33868	0.00388098	8.58273	0.0136862
rs1147448	0.160763	0.0606803	-1.65727	0.497843	0.703827	5.5444	0.0185399	6.12784	0.0467043
rs4337230	0.303815	-0.634477	1.62204	0.395039	0.605359	7.17954	0.00737394	7.76827	0.0205657
rs17647963	0.16485	0.761407	-1.35608	0.508402	0.677083	4.01131	0.0451961	4.64253	0.0981495
rs1378101	0.0190736	-0.943655	-11.5694	1.29362	2.39486	23.338	1.35887e-06	27.7124	9.60144e-07
rs2382074	0.179837	1.24478	-1.99652	0.466204	0.822313	5.89486	0.0151851	10.2455	0.00595958
rs156658	0.10218	0.646028	2.46291	0.598043	1.01646	5.87102	0.0153921	9.40127	0.00908952
rs12900903	0.388283	0.304933	-1.06429	0.387345	0.536785	3.93113	0.0474	3.93468	0.139828
rs12148207	0.0217984	-0.216866	-6.0094	1.27648	1.79471	11.2118	0.000812792	13.2764	0.00130935
rs9934474	0.0314208	-0.850302	2.66652	1.06278	1.34935	3.90517	0.0481376	3.90769	0.141728
rs8063755	0.0544959	0.253195	-2.98522	0.85008	1.1178	7.13225	0.00757098	7.74708	0.0207847
rs2157073	0.0517711	0.169037	-3.09523	0.862377	1.20308	6.61905	0.0100894	7.2396	0.026788
rs7200773	0.0681199	0.492482	-2.26317	0.763366	0.959581	5.56253	0.0183489	5.66749	0.0587921
rs9935864	0.0655738	0.494898	-2.75831	0.761898	1.04515	6.9651	0.00831148	7.08308	0.0289687
rs1159167	0.0645604	0.487042	-2.76302	0.77027	1.04426	7.00084	0.00814714	7.14128	0.0281379
rs7197801	0.00681199	-0.331172	-11.8673	2.29979	2.58598	21.0597	4.45188e-06	27.1625	1.26395e-06
rs1420540	0.0776567	-0.371151	4.17375	0.656877	1.75567	5.65155	0.0174399	5.6681	0.0587744
rs13337696	0.0286104	-1.37175	-3.4206	1.13845	1.51587	5.09191	0.0240377	9.90155	0.00707793
rs4887833	0.0694823	-0.737038	-2.27624	0.761557	0.91684	6.16383	0.0130388	11.0138	0.00405865
rs4888437	0.0544959	-0.418165	-3.42652	0.830014	1.00277	11.6763	0.000633	16.0438	0.000328194
rs3743599	0.0547945	-0.401604	-3.43475	0.830343	1.00284	11.7308	0.000614734	16.0231	0.000331619
rs963820	0.0694823	-0.737038	-2.27624	0.761557	0.91684	6.16383	0.0130388	11.0138	0.00405865
rs1979717	0.0544959	-0.418165	-3.42652	0.830014	1.00277	11.6763	0.000633	16.0438	0.000328194
rs2289063	0.0544959	-0.418165	-3.42652	0.830014	1.00277	11.6763	0.000633	16.0438	0.000328194
rs7193066	0.0544959	-0.418165	-3.42652	0.830014	1.00277	11.6763	0.000633	16.0438	0.000328194
rs11643215	0.0940055	-0.419101	-1.76104	0.646807	0.770419	5.22495	0.0222651	8.35765	0.0153165
rs4888452	0.0858311	-0.407166	-2.76019	0.656963	0.889909	9.62029	0.00192439	13.2139	0.00135092
rs12599067	0.133515	-0.247689	1.53163	0.557938	0.731581	4.38313	0.0362962	4.5115	0.104795
rs12596685	0.16485	-0.454757	1.67042	0.489986	0.66426	6.32376	0.0119131	6.32444	0.0423316
rs305087	0.202997	0.465948	-1.72708	0.461844	0.781407	4.88508	0.0270898	5.02473	0.0810764
rs10521318	0.149864	0.0562219	-2.59631	0.54992	0.914829	8.05439	0.00453935	8.65229	0.0132184
rs1509123	0.0395095	-1.50008	-11.2904	0.863602	2.34005	23.2792	1.40107e-06	30.3843	2.52431e-07
rs1706719	0.0422343	-1.87508	-5.44548	0.898198	1.73051	9.90206	0.00165094	18.7562	8.45554e-05
rs9904605	0.0367847	1.44046	-2.21722	1.03588	1.09995	4.06322	0.043827	4.31074	0.115861
rs4789081	0.322888	-1.09855	1.18504	0.372937	0.578825	4.19148	0.0406277	10.0317	0.00663213
rs7219474	0.328338	-1.42566	1.34993	0.374004	0.575109	5.50966	0.0189117	15.9067	0.000351489
rs8095769	0.013624	-4.14705	5.08169	1.585	2.50193	4.12538	0.0422445	8.44126	0.0146894
rs9952987	0.0722071	0.365339	-2.5603	0.705897	1.09432	5.47383	0.0193033	5.54768	0.0624217
rs661003	0.0940055	0.685923	-2.41429	0.612474	1.15702	4.35412	0.0369196	4.70067	0.0953372
rs11081672	0.173025	-0.440362	2.05357	0.467527	0.753716	7.42344	0.00643795	7.43354	0.0243124
rs11081673	0.172131	-0.456568	2.0617	0.468202	0.753765	7.48135	0.00623413	7.49844	0.0235361
rs1051487	0.167575	-0.383777	2.02525	0.470845	0.754448	7.20606	0.0072658	7.20669	0.0272324
rs1365463	0.0817439	0.493859	-3.69974	0.676254	1.27898	8.36786	0.00381915	8.37057	0.0152179
rs1426687	0.0504087	0.16678	-3.53239	0.837029	1.30354	7.34319	0.00673172	7.86625	0.0195823
rs4239407	0.0449591	0.196211	-4.62656	0.868177	1.46953	9.91197	0.00164207	10.4436	0.00539758
rs7227273	0.0449591	0.196211	-4.62656	0.868177	1.46953	9.91197	0.00164207	10.4436	0.00539758
rs322550	0.0149864	-1.76471	6.55261	1.50628	2.49612	6.89124	0.0086619	7.06172	0.0292798
rs7235362	0.0585831	-1.08564	2.92238	0.804203	1.05261	7.70799	0.00549771	7.80531	0.0201883
rs11152027	0.108992	1.23296	-2.22215	0.595318	0.844246	6.92803	0.00848552	8.42569	0.0148042
rs11659313	0.174387	1.06912	-1.62803	0.499547	0.701808	5.38134	0.0203532	7.38711	0.0248835
rs17082950	0.0326975	0.938957	-2.94731	1.00818	1.22054	5.83105	0.0157457	5.83721	0.0540088
rs12608167	0.114441	-0.120661	-1.96004	0.563291	0.844485	5.387	0.0202873	6.4868	0.039031
rs753046	0.356948	0.799239	-1.02125	0.394066	0.508053	4.04059	0.0444183	5.88722	0.0526753
rs757528	0.330601	-1.02869	1.04692	0.398306	0.516528	4.10806	0.0426793	7.94306	0.0188445
rs2074894	0.332425	0.0469604	-1.39225	0.38357	0.634007	4.82222	0.0280952	5.13848	0.0765938
rs11666660	0.0653951	1.08054	-2.78176	0.774413	1.18166	5.54188	0.0185666	5.99306	0.0499601
rs4807685	0.137978	0.51876	-2.66581	0.538192	0.743415	12.8587	0.00033592	12.988	0.00151246
rs10404903	0.415531	-0.46003	1.05217	0.382112	0.535169	3.86537	0.0492922	4.14728	0.125727
rs306487	0.318801	0.166662	-1.25256	0.417802	0.55579	5.07893	0.0242183	5.32025	0.0699395
rs306475	0.326975	0.153428	-1.31375	0.41332	0.560985	5.4843	0.019188	5.77725	0.0556526
rs6116511	0.0381471	-1.2239	3.68236	0.924621	1.76524	4.35158	0.0369747	4.99094	0.0824576
rs12480378	0.134877	-1.31329	1.76675	0.546682	0.839414	4.42995	0.0353135	7.71696	0.0211001
rs297672	0.0599455	0.628268	-2.68117	0.810133	1.1052	5.88532	0.0152677	5.9027	0.0522691
rs6084752	0.0613079	0.760707	-2.74713	0.800528	1.10266	6.20693	0.0127251	6.20869	0.0448539
rs6101995	0.106267	-0.448429	2.74909	0.599689	1.0833	6.43995	0.0111582	6.4409	0.0399371
rs13045771	0.114441	0.526266	-1.85413	0.58723	0.734985	6.3639	0.0116466	6.3755	0.0412646
rs1757703	0.159401	0.595283	-2.81196	0.493499	0.787451	12.7518	0.000355666	12.76	0.0016951
rs431976	0.0286104	1.74507	-7.44253	1.09583	1.76	17.882	2.35028e-05	17.9738	0.000125038
rs4818307	0.0640327	0.408021	-3.03945	0.703089	1.16466	6.81071	0.00906128	6.85353	0.0324919
rs6517472	0.118852	0.416517	-2.57321	0.588465	0.740726	12.068	0.000512946	12.5859	0.00184928
rs2837692	0.0942623	0.0473173	-2.39972	0.615812	1.01489	5.59098	0.0180532	6.01562	0.0493997
rs710181	0.0286104	-3.26706	2.90102	1.17274	1.36469	4.5189	0.0335225	8.81265	0.0121999
rs2187776	0.0286104	-3.26706	2.90102	1.17274	1.36469	4.5189	0.0335225	8.81265	0.0121999
rs5756152	0.0286104	-3.26706	2.90102	1.17274	1.36469	4.5189	0.0335225	8.81265	0.0121999
rs470039	0.444142	0.560544	-1.48141	0.381213	0.587566	6.35682	0.0116931	6.84734	0.0325925
rs6008150	0.13079	0.569249	-1.8161	0.50898	0.916821	3.92381	0.0476068	4.29312	0.116885
rs1175549	0.237705	-0.118353	-3.51942	0.420339	1.37516	6.54991	0.0104889	7.01333	0.0299967
rs7548668	0.394809	0.0186678	1.7555	0.360332	0.854345	4.22216	0.0398993	4.45059	0.108036
rs4908637	0.0655738	-0.948041	3.54249	0.721157	1.54793	5.23741	0.0221062	5.86312	0.0533138
rs12125525	0.29918	0.245488	2.63488	0.403883	1.02831	6.56555	0.0103972	7.8158	0.0200826
rs953043	0.29918	0.245488	2.63488	0.403883	1.02831	6.56555	0.0103972	7.8158	0.0200826
rs7546225	0.307377	0.352008	2.64565	0.400507	0.910573	8.44183	0.00366687	10.8398	0.00442759
rs17035680	0.0901639	-0.583807	-2.20746	0.625682	1.05201	4.40293	0.0358772	7.05992	0.0293061
rs6664316	0.239726	-0.0820985	-2.16774	0.410347	0.858161	6.38081	0.0115361	7.05206	0.0294215
rs16853880	0.0423497	0.616063	6.2293	0.868666	2.45952	6.41474	0.0113177	7.79009	0.0203424
rs1538534	0.0423497	0.616063	6.2293	0.868666	2.45952	6.41474	0.0113177	7.79009	0.0203424
rs804136	0.337432	-0.345786	-2.6051	0.361567	0.971846	7.18546	0.00734967	9.40013	0.00909468
rs2807555	0.0491803	-0.228164	5.05913	0.822002	1.8316	7.62939	0.00574247	7.73792	0.0208801
rs7529220	0.165301	0.388137	3.36476	0.484599	1.37598	5.97972	0.0144713	7.54976	0.0229398
rs4655001	0.137978	0.490906	3.31239	0.517557	1.37869	5.77234	0.0162804	7.81286	0.0201122
rs12131684	0.330601	-0.565635	1.9696	0.379038	0.884356	4.96021	0.0259371	6.02069	0.0492748
rs4648955	0.330137	-0.572176	1.97291	0.379147	0.884305	4.97746	0.0256796	6.0717	0.0480337
rs12117184	0.102459	-0.343504	5.10644	0.599056	1.37691	13.7539	0.000208387	13.8133	0.00100109
rs2084436	0.14071	-0.165105	2.68677	0.534175	0.994782	7.29464	0.00691605	7.46252	0.0239627
rs268955	0.14071	-0.165105	2.68677	0.534175	0.994782	7.29464	0.00691605	7.46252	0.0239627
rs11580955	0.139344	0.786882	3.96465	0.527457	1.2305	10.3812	0.00127306	15.3132	0.000472903
rs17115362	0.079235	-0.43054	4.07589	0.667053	1.54921	6.92191	0.00851461	6.92419	0.031364
rs12564258	0.0655738	-0.888672	5.39767	0.687573	2.46166	4.80793	0.0283291	5.78923	0.0553204
rs3008855	0.23224	-0.400849	2.74717	0.392672	0.996714	7.59678	0.00584728	7.84238	0.0198175
rs11208979	0.233607	-0.42065	2.75717	0.39228	0.99658	7.65428	0.00566379	7.95221	0.0187586
rs2815361	0.234973	-0.380785	2.73744	0.389475	0.996554	7.54548	0.00601607	7.75455	0.0207072
rs2821267	0.0751366	-0.260006	8.89395	0.664484	2.41821	13.527	0.00023516	13.5341	0.00115111
rs2200485	0.0751366	-0.260006	8.89395	0.664484	2.41821	13.527	0.00023516	13.5341	0.00115111
rs17094728	0.0724044	0.654022	-2.97986	0.729287	1.40937	4.47035	0.0344878	4.59195	0.100663
rs17094900	0.0737705	0.683397	-2.99622	0.721995	1.40858	4.52465	0.03341	4.6846	0.0961061
rs17094973	0.0739726	0.669505	-2.98891	0.721996	1.4086	4.50247	0.0338459	4.64817	0.0978731
rs28378934	0.079235	0.844977	-3.69282	0.679955	1.55187	5.66244	0.0173321	6.19411	0.0451821
rs17097106	0.0628415	0.811864	4.51237	0.763092	1.83191	6.0674	0.01377	8.81523	0.0121842
rs10873933	0.19589	0.148991	3.27731	0.438525	1.20512	7.39558	0.00653845	8.10577	0.0173722
rs12404263	0.483562	0.340573	-2.05823	0.343101	0.865778	5.65164	0.0174391	5.95517	0.0509157
rs871854	0.338798	0.0221124	2.50139	0.372763	0.75859	10.8729	0.000975791	11.6572	0.00294215
rs4350209	0.386612	0.113308	1.73548	0.364751	0.800383	4.70158	0.030135	5.36646	0.0683422
rs10489604	0.340164	-0.020946	2.5226	0.375627	0.758768	11.053	0.000885435	11.6568	0.00294277
rs12041975	0.40847	-0.166164	2.49586	0.352721	0.725126	11.8471	0.000577497	11.986	0.00249613
rs2273166	0.40847	-0.166164	2.49586	0.352721	0.725126	11.8471	0.000577497	11.986	0.00249613
rs3747965	0.338798	-0.0416804	2.53279	0.375267	0.758689	11.1447	0.000842703	11.6663	0.00292879
rs4141737	0.338798	-0.0416804	2.53279	0.375267	0.758689	11.1447	0.000842703	11.6663	0.00292879
rs2235971	0.338798	-0.0416804	2.53279	0.375267	0.758689	11.1447	0.000842703	11.6663	0.00292879
rs3860362	0.271858	-0.187987	2.25369	0.411079	0.98822	5.20093	0.0225748	5.20155	0.0742161
rs7519669	0.173497	0.46016	3.12761	0.448471	1.38673	5.08676	0.0241091	7.0713	0.0291398
rs6660032	0.0382514	-0.156258	5.02386	0.881096	2.48228	4.09614	0.0429813	4.13152	0.126722
rs12092544	0.0778689	-0.188269	4.25695	0.642971	1.80293	5.57493	0.0182193	5.58493	0.06127
rs4567275	0.29235	-0.690194	1.81625	0.393994	0.910047	3.98313	0.045958	5.85024	0.0536583
rs17023386	0.0710383	0.350658	-3.87524	0.721464	1.82995	4.48454	0.0342028	4.4886	0.106001
rs347905	0.146175	-0.578995	6.6237	0.482272	1.35032	24.0618	9.32938e-07	24.1568	5.6808e-06
rs6671188	0.0368852	0.269784	6.40059	0.95379	2.46946	6.71795	0.0095447	7.35858	0.0252409
rs2501346	0.467213	0.464967	-1.75598	0.353531	0.816077	4.62994	0.0314186	5.37833	0.0679375
rs6659742	0.394809	-0.0679542	1.99212	0.366613	0.778753	6.54381	0.010525	6.72911	0.0345774
rs2252815	0.45082	-0.108603	-2.2576	0.345371	0.90817	6.17962	0.012923	6.8168	0.033094
rs11265297	0.43306	-0.257534	2.54117	0.354627	0.769777	10.8978	0.000962812	10.8986	0.00429926
rs7551141	0.454918	-0.368261	2.6746	0.348405	0.74091	13.0313	0.000306328	13.0791	0.00144517
rs2990701	0.42623	-0.201207	-1.87455	0.366899	0.949939	3.89407	0.0484568	4.79697	0.0908556
rs3007157	0.42623	-0.201207	-1.87455	0.366899	0.949939	3.89407	0.0484568	4.79697	0.0908556
rs4657270	0.0423497	-1.96422	7.0062	0.862286	2.44704	8.19753	0.00419474	11.5215	0.00314879
rs858792	0.125683	0.105452	-2.63064	0.507988	1.08861	5.83958	0.0156696	5.98036	0.0502783
rs1886004	0.177596	-0.225828	-2.61572	0.452479	1.20606	4.70381	0.0300959	5.53657	0.0627697
rs7517657	0.387978	0.281836	1.95209	0.354731	0.826951	5.57235	0.0182462	7.32113	0.025718
rs2757489	0.0710383	0.142144	-4.21975	0.710732	1.55713	7.34387	0.00672918	7.53767	0.023079
rs2422077	0.0724044	0.209765	-4.25436	0.704404	1.55649	7.47094	0.00627028	7.58736	0.0225126
rs2757500	0.0724044	0.0957543	-4.19646	0.690807	1.55529	7.28019	0.00697194	7.51645	0.0233251
rs2757502	0.0710383	0.142144	-4.21975	0.710732	1.55713	7.34387	0.00672918	7.53767	0.023079
rs2213737	0.295082	-0.271318	2.04284	0.394264	0.916269	4.97078	0.0257791	5.01658	0.0814075
rs10158707	0.0245902	-1.17094	6.67275	1.17233	2.50008	7.12363	0.00760744	7.25752	0.0265491
rs6681720	0.0833333	0.0881598	-3.21413	0.618574	1.53865	4.36366	0.0367133	4.43298	0.108991
rs4650965	0.259563	-1.24138	3.42937	0.407285	1.21715	7.93858	0.00483918	14.7376	0.00063063
rs3924298	0.456164	0.225503	-2.90222	0.352258	1.28263	5.11986	0.0236535	5.22927	0.0731944
rs10911583	0.371585	0.0461681	2.75804	0.367885	0.908913	9.20783	0.00240982	9.74842	0.00764112
rs2211430	0.0642077	-1.13853	6.62107	0.705574	2.44483	7.33433	0.00676498	8.89152	0.0117282
rs10489868	0.199454	-0.163453	5.0273	0.44732	2.45217	4.20309	0.0403504	4.23475	0.120347
rs10920443	0.229508	-0.202705	2.39164	0.422832	0.990126	5.83459	0.015714	5.83525	0.0540619
rs16855698	0.0684932	0.894216	43.9011	0.685297	17.6974	6.15364	0.0131142	7.97477	0.0185482
rs10863718	0.339286	-0.286065	2.63763	0.373015	0.997427	6.99304	0.00818274	7.06053	0.0292971
rs7540143	0.129781	-0.6341	2.87588	0.528043	1.20162	5.72808	0.0166957	6.21718	0.0446639
rs2666834	0.0806011	0.396892	-3.44415	0.699292	1.3122	6.88908	0.0086724	6.90579	0.0316539
rs2666839	0.0751366	0.564973	-3.52862	0.720846	1.31501	7.20032	0.00728907	7.20329	0.0272789
rs7540160	0.287671	0.430017	4.27491	0.382085	0.959785	19.8384	8.42727e-06	24.0063	6.12498e-06
rs17048983	0.100275	0.760525	5.38266	0.578559	1.35887	15.6905	7.45977e-05	20.559	3.43296e-05
rs6667160	0.150273	0.155963	2.61377	0.498289	1.24111	4.4352	0.035205	4.967	0.0834506
rs542494	0.172131	-0.915238	2.59401	0.485399	1.28588	4.06953	0.0436634	6.4258	0.0402397
rs683909	0.221311	-0.00383696	-2.02311	0.436694	0.864583	5.47553	0.0192845	5.85967	0.0534058
rs12059546	0.17623	0.822841	5.15371	0.474286	1.35935	14.374	0.000149859	20.1927	4.12305e-05
rs1578180	0.173497	0.863092	6.17345	0.464567	1.24688	24.5136	7.37877e-07	32.3373	9.50699e-08
rs947667	0.311475	0.279433	-3.30786	0.374433	1.19104	7.71329	0.00548156	7.80579	0.0201834
rs11802621	0.228767	0.0652613	-2.85472	0.40729	0.887465	10.3473	0.00129667	10.6844	0.00478541
rs4925753	0.0956284	-0.809478	3.19501	0.641048	1.22604	6.79103	0.00916168	7.156	0.0279315
rs10749643	0.150273	-0.461185	-2.62671	0.499898	1.2407	4.48216	0.0342505	6.36816	0.0414163
rs12071510	0.397541	0.229507	-2.47853	0.370012	1.2006	4.26179	0.0389788	4.35657	0.113236
rs6711931	0.199454	0.172136	2.20782	0.437789	0.994133	4.93218	0.026361	5.77499	0.0557157
rs17040031	0.112022	0.605404	-3.43765	0.568838	1.30105	6.98131	0.00823653	7.23878	0.026799
rs6754007	0.11708	0.318531	-3.29636	0.555772	1.30105	6.41926	0.0112889	6.42097	0.0403371
rs12618667	0.0887978	0.846502	6.11924	0.613161	2.43529	6.31384	0.0119799	9.22141	0.0099448
rs8179663	0.121585	0.319259	3.77166	0.554668	1.37956	7.47447	0.00625799	8.84609	0.0119977
rs8179639	0.121585	0.319259	3.77166	0.554668	1.37956	7.47447	0.00625799	8.84609	0.0119977
rs13393547	0.118852	0.356238	3.7522	0.567286	1.38092	7.38299	0.00658435	8.91063	0.0116167
rs7601867	0.0724044	-0.902979	4.46015	0.680738	1.80468	6.10802	0.0134569	6.8865	0.0319607
rs6750299	0.0724044	-0.902979	4.46015	0.680738	1.80468	6.10802	0.0134569	6.8865	0.0319607
rs345898	0.155738	-0.770903	2.63863	0.495787	0.988344	7.12754	0.00759088	7.96203	0.0186667
rs7573335	0.0942623	-0.0329923	4.3822	0.616699	1.52912	8.21303	0.00415906	8.49844	0.0142754
rs2345722	0.29235	-0.0461786	2.24581	0.379382	0.882579	6.47499	0.0109403	6.65718	0.0358435
rs6723603	0.113388	0.354821	5.89019	0.566698	2.44533	5.80208	0.0160072	6.64141	0.0361273
rs4832616	0.11612	0.356087	5.89015	0.562509	2.44494	5.80384	0.0159912	6.65027	0.0359677
rs6749689	0.430328	-0.927237	2.2533	0.362967	0.856415	6.92259	0.00851137	11.1645	0.00376413
rs6545975	0.381148	0.196673	3.45735	0.364972	0.93738	13.6036	0.000225747	15.0517	0.000538964
rs2005181	0.10929	-0.171007	2.68894	0.576627	1.29859	4.28762	0.0383908	4.31232	0.115769
rs10432708	0.453552	-0.0955577	-1.67274	0.362138	0.806913	4.29738	0.038171	4.84719	0.0886025
rs4666199	0.452186	-0.112064	-1.66461	0.363499	0.807026	4.25449	0.0391468	4.87294	0.0874689
rs1533845	0.255464	0.352675	-2.84237	0.391132	0.847231	11.2553	0.000793969	11.2712	0.00356859
rs17489237	0.198087	-0.377351	3.76776	0.435262	1.28959	8.5362	0.00348151	8.66777	0.0131165
rs6748687	0.00956284	-0.130715	7.46702	2.08529	2.05039	13.2624	0.000270785	17.7878	0.000137223
rs10514784	0.00956284	-0.130715	7.46702	2.08529	2.05039	13.2624	0.000270785	17.7878	0.000137223
rs17034764	0.29863	0.160261	-1.96764	0.38879	0.986371	3.97935	0.0460613	3.9794	0.136736
rs7586004	0.0710383	0.141801	-3.15538	0.683837	1.40149	5.06903	0.024357	5.18878	0.0746913
rs11890177	0.157104	0.732598	-2.73426	0.49027	1.01094	7.3153	0.00683699	8.06634	0.0177181
rs2289928	0.0710383	0.141801	-3.15538	0.683837	1.40149	5.06903	0.024357	5.18878	0.0746913
rs1842941	0.121212	-0.390607	3.73578	0.536327	1.80417	4.28753	0.0383928	4.48292	0.106303
rs4131886	0.198087	0.625661	-2.84	0.443441	1.00213	8.03138	0.00459739	8.66839	0.0131124
rs13020003	0.293716	0.626624	-3.26477	0.379658	0.847508	14.8395	0.000117061	15.4839	0.000434213
rs4335989	0.178962	-0.00756587	3.04722	0.46131	1.53433	3.94431	0.0470303	4.02424	0.133705
rs7604277	0.398907	-0.314498	-1.78223	0.355737	0.805295	4.89797	0.0268884	6.86511	0.0323042
rs11884767	0.139344	-0.232415	-2.24402	0.520998	0.868839	6.67073	0.00980091	8.2974	0.0157849
rs17550035	0.146175	-0.145273	-2.28756	0.501934	0.866026	6.97722	0.00825536	8.17957	0.0167428
rs1796434	0.180328	0.00466117	-2.01068	0.480041	0.789032	6.49376	0.0108254	7.12912	0.0283094
rs7591530	0.284153	-0.604221	3.64123	0.399591	1.22758	8.79832	0.00301507	9.85498	0.00724467
rs10208940	0.118852	0.363574	-3.91257	0.533682	1.80352	4.70635	0.0300514	4.82823	0.0894466
rs6716351	0.218579	-0.0550568	3.53835	0.428387	0.993819	12.6761	0.000370358	13.08	0.00144447
rs6546738	0.122951	-0.317889	5.48434	0.529504	1.51448	13.1136	0.000293158	13.1141	0.00142004
rs7589043	0.163934	-0.0736942	3.54814	0.478165	1.00028	12.5824	0.000389399	13.0875	0.00143907
rs6546741	0.187158	-0.281849	3.65175	0.457127	0.997348	13.4063	0.000250778	13.4569	0.00119642
rs4852856	0.168033	-0.0511796	3.53683	0.471059	0.99924	12.5282	0.000400853	13.0751	0.00144801
rs2041666	0.132514	-0.137936	5.39665	0.512144	1.51414	12.7033	0.00036502	12.8161	0.00164827
rs17017410	0.166667	-0.0217859	-2.81845	0.452873	1.28904	4.78071	0.0287802	4.97121	0.083275
rs7590351	0.163934	-0.0276592	-2.24007	0.477809	1.00915	4.92736	0.0264346	5.28474	0.0711925
rs7564961	0.0368852	-1.36805	6.76872	0.957032	2.47152	7.50041	0.0061685	8.32142	0.0155965
rs1965833	0.108219	-0.810406	5.68218	0.585117	1.52242	13.9304	0.000189707	14.4082	0.000743534
rs17018937	0.0300546	-1.6256	8.76496	1.064	1.81484	23.325	1.36809e-06	23.338	8.5548e-06
rs2140588	0.331967	0.449823	2.43169	0.393527	0.90305	7.25094	0.00708637	10.2923	0.00582186
rs10169108	0.289617	-0.195376	2.0086	0.388634	0.810003	6.14914	0.0131476	6.15482	0.0460785
rs12469732	0.112022	-0.901841	7.00577	0.576573	2.43332	8.28923	0.00398808	9.77294	0.00754803
rs17743968	0.106557	-0.811871	6.95999	0.587149	2.43587	8.16412	0.00427271	9.22755	0.00991431
rs7573824	0.275956	0.256892	-2.62751	0.38313	0.881745	8.87977	0.00288348	8.8807	0.0117918
rs11902275	0.291781	0.368658	-1.90373	0.381665	0.806146	5.5768	0.0182	5.75696	0.0562201
rs878461	0.0546448	-0.992767	4.67896	0.764962	1.81698	6.63132	0.0100201	7.20789	0.0272162
rs777567	0.0342466	-0.43097	4.38703	1.01195	1.84971	5.62514	0.0177046	5.68203	0.0583665
rs2078028	0.0409836	0.188003	4.07381	0.924431	1.83922	4.9061	0.026762	5.53987	0.062666
rs334162	0.0409836	0.188003	4.07381	0.924431	1.83922	4.9061	0.026762	5.53987	0.062666
rs17015347	0.0409836	0.188003	4.07381	0.924431	1.83922	4.9061	0.026762	5.53987	0.062666
rs7570609	0.0478142	-0.109455	4.22399	0.805758	1.82294	5.36911	0.0204965	5.51662	0.063399
rs6707186	0.0479452	-0.0992704	4.21892	0.805865	1.82296	5.35608	0.0206501	5.51329	0.0635046
rs13403811	0.0478142	-0.109455	4.22399	0.805758	1.82294	5.36911	0.0204965	5.51662	0.063399
rs4517924	0.177596	-0.131451	2.75921	0.465756	1.3838	3.97578	0.0461591	3.97794	0.136836
rs11674833	0.387978	0.269872	-3.29999	0.377494	1.36921	5.80881	0.0159461	5.9674	0.0506051
rs4488723	0.375683	0.267492	-3.29843	0.389212	1.36996	5.79696	0.0160539	5.92807	0.0516104
rs4525746	0.375683	0.210011	-2.62998	0.391529	1.13672	5.35301	0.0206865	5.37682	0.0679891
rs1898422	0.155738	-0.661209	-2.99078	0.487411	1.23034	5.9091	0.0150628	9.42977	0.00896089
rs6713253	0.0696721	-0.486174	-3.70121	0.695995	1.55446	5.66929	0.0172645	7.26012	0.0265146
rs3928425	0.170765	0.510848	3.391	0.461569	1.22865	7.61723	0.00578134	10.3028	0.00579122
rs12612543	0.182192	0.145394	6.46054	0.443626	2.43344	7.04848	0.00793326	7.38654	0.0248905
rs12617212	0.157104	0.00892326	6.53133	0.458816	2.43462	7.1968	0.00730336	7.27734	0.0262873
rs10173102	0.169399	0.00903272	6.53125	0.448266	2.43417	7.19929	0.00729324	7.27737	0.0262869
rs16825854	0.120219	0.260566	6.40146	0.509453	2.43626	6.90418	0.00859944	7.54383	0.0230079
rs2130858	0.206284	0.130089	3.56022	0.421455	1.78746	3.9672	0.0463949	4.26353	0.118628
rs2035786	0.159836	0.180328	3.53474	0.454996	1.78952	3.90158	0.0482407	4.32605	0.114977
rs12479145	0.207418	-0.0491331	3.64857	0.414985	1.7871	4.16817	0.0411903	4.18133	0.123605
rs16825985	0.13388	0.0117611	6.53002	0.48369	2.43522	7.1904	0.00732948	7.27756	0.0262844
rs4407186	0.118852	0.147732	6.46161	0.510645	2.43621	7.03478	0.00799416	7.36234	0.0251934
rs10490592	0.117486	0.127616	6.47169	0.51223	2.43639	7.05571	0.00790129	7.34028	0.0254729
rs16827625	0.0601093	-0.156194	5.10575	0.756741	1.53888	11.008	0.000907192	11.408	0.00333259
rs1838675	0.379781	-0.428571	-2.28951	0.367017	0.828011	7.64562	0.00569103	11.0614	0.00396323
rs788159	0.469945	-0.415625	-1.87924	0.352774	0.803745	5.46671	0.019382	8.52681	0.0140743
rs4972618	0.454918	-0.131587	-2.05612	0.359816	0.90887	5.11789	0.0236803	5.80099	0.054996
rs1950038	0.230874	-0.478648	2.82421	0.416459	1.38042	4.1857	0.0407663	4.90338	0.0861479
rs10497689	0.0245902	0.263534	8.63965	1.15822	2.46762	12.2584	0.000463159	13.429	0.00121322
rs17732729	0.184426	-1.53983	2.71295	0.456436	1.19208	5.1793	0.0228576	14.2036	0.000823635
rs6434642	0.0724044	0.646473	6.20719	0.650918	2.44213	6.46031	0.011031	8.28328	0.0158968
rs11893616	0.240437	-0.320682	-2.22008	0.406416	0.856289	6.72196	0.0095233	8.82114	0.0121482
rs7571824	0.196721	0.699294	-3.43176	0.453697	1.37422	6.23627	0.012516	7.53922	0.023061
rs10755019	0.196721	0.699294	-3.43176	0.453697	1.37422	6.23627	0.012516	7.53922	0.023061
rs13409418	0.0997268	0.317749	-3.47259	0.599988	1.3974	6.17538	0.012954	6.17542	0.0456063
rs13429334	0.114754	0.396782	-3.51367	0.554804	1.39266	6.36552	0.0116359	6.41021	0.0405547
rs10170188	0.239071	-0.0567957	2.80126	0.426709	1.02714	7.43786	0.00638657	7.61804	0.0221699
rs7420812	0.146175	0.391803	-3.2529	0.489557	1.38538	5.5132	0.0188734	5.66137	0.0589724
rs13420297	0.0901639	0.389114	6.32716	0.593959	2.44234	6.71125	0.00958066	7.71481	0.0211227
rs6435472	0.412568	0.0421659	2.88124	0.357107	0.90392	10.1601	0.00143511	10.7518	0.00462686
rs4673546	0.226776	0.908756	-3.045	0.410716	1.19811	6.45927	0.0110375	9.70694	0.00780126
rs10932355	0.241803	0.969356	-3.06242	0.402622	1.19508	6.56653	0.0103915	10.6197	0.00494257
rs186471	0.0396175	1.44443	-3.93769	0.887486	1.56285	6.34812	0.0117506	7.28087	0.0262409
rs6436247	0.297814	0.178852	3.023	0.381638	1.19673	6.38096	0.0115351	7.15045	0.0280092
rs7595587	0.464481	0.763186	-2.08649	0.341267	0.701991	8.83426	0.00295627	11.2586	0.00359106
rs17370420	0.0630137	-0.450586	3.76074	0.74926	1.82034	4.26817	0.0388328	4.3123	0.11577
rs1584460	0.124317	0.136707	6.46463	0.53568	2.43875	7.02671	0.00803029	7.3434	0.0254332
rs10165533	0.295082	0.509398	3.62075	0.388894	1.22384	8.75279	0.00309129	12.0218	0.00245183
rs12475976	0.150273	0.246957	4.16007	0.50443	1.28372	10.5018	0.00119259	11.8518	0.00266946
rs13411060	0.169399	0.565337	2.77236	0.475411	1.23202	5.06365	0.0244327	7.79952	0.0202468
rs7582828	0.177596	-0.541727	-2.09261	0.465142	1.03266	4.10643	0.0427206	6.90173	0.0317182
rs3751109	0.14071	-0.161447	-2.28615	0.526341	1.04137	4.81946	0.0281401	5.62003	0.0602039
rs3751107	0.14071	-0.161447	-2.28615	0.526341	1.04137	4.81946	0.0281401	5.62003	0.0602039
rs7598559	0.137978	-0.200625	-2.26645	0.528692	1.04159	4.73479	0.0295584	5.67071	0.0586975
rs9646713	0.139344	-0.162632	-2.28543	0.527973	1.04168	4.81356	0.0282366	5.62084	0.0601796
rs2305171	0.174863	-0.155836	-2.9879	0.465582	1.28753	5.38537	0.0203063	5.98096	0.0502633
rs1385464	0.312329	-0.415651	-2.00917	0.393048	0.983258	4.1754	0.0410148	6.40552	0.0406499
rs17749633	0.276712	-0.241153	-3.12293	0.390003	1.22362	6.51375	0.0107044	7.58708	0.0225158
rs2588357	0.198087	-0.72676	-2.89363	0.454334	1.37185	4.44909	0.0349199	8.33635	0.0154805
rs6767746	0.185792	0.234263	-3.22613	0.449479	1.01001	10.2027	0.00140238	10.2492	0.00594854
rs7636883	0.248634	-0.0859531	4.57197	0.413403	1.28524	12.6543	0.000374709	12.8053	0.00165717
rs3774161	0.11612	0.448654	-3.93403	0.553583	1.29429	9.2387	0.00236953	9.27058	0.0097033
rs28280	0.346575	0.492148	2.02099	0.368943	0.862652	5.48853	0.0191417	9.02288	0.0109826
rs13090409	0.0782967	-0.465419	-2.77409	0.636307	1.39473	3.95603	0.0467038	5.43684	0.0659788
rs9841925	0.105191	-0.223286	-3.43644	0.56418	1.2975	7.01464	0.00808459	7.99671	0.0183458
rs2881979	0.068306	-0.179249	-3.57038	0.688818	1.54477	5.34198	0.0208178	5.96544	0.0506549
rs1116048	0.214481	-0.0615326	-1.89313	0.460135	0.775412	5.96066	0.0146286	6.74441	0.0343138
rs2347309	0.356557	-0.479243	2.18166	0.353334	0.973625	5.02099	0.0250419	5.96058	0.0507782
rs9883374	0.494536	-0.45148	2.55217	0.353531	0.850593	9.00278	0.0026957	9.44889	0.00887564
rs7619783	0.178962	-0.934753	-2.01731	0.473187	0.980957	4.22909	0.0397367	10.7002	0.00474758
rs1349264	0.153005	1.49405	-2.98584	0.496928	1.51762	3.87087	0.0491311	11.2758	0.00356029
rs7646981	0.0765027	0.227267	8.66338	0.65849	2.41857	12.8309	0.000340942	13.4988	0.00117158
rs3773086	0.0423497	0.40725	8.57061	0.891231	2.43787	12.3595	0.000438749	13.5918	0.00111834
rs17024608	0.118852	0.731038	-4.29308	0.557181	1.53603	7.81154	0.00519136	8.51676	0.0141452
rs17036721	0.215847	0.0391575	-1.91936	0.409093	0.866039	4.91179	0.026674	5.0958	0.078246
rs11719053	0.0614754	-0.272403	4.68309	0.747736	1.54087	9.23707	0.00237164	9.37986	0.00918732
rs7641315	0.0423497	0.173709	8.68521	0.890122	2.43905	12.68	0.000369585	13.4148	0.00122186
rs12488237	0.0273224	1.37338	8.07246	1.09652	2.45755	10.7897	0.00102068	15.0023	0.000552452
rs3772985	0.14071	-0.764541	-2.80466	0.510141	1.22974	5.20156	0.0225667	9.19926	0.0100556
rs670592	0.13388	-0.202177	-3.77596	0.514715	1.30495	8.37266	0.00380907	9.35852	0.00928588
rs534185	0.13388	-0.435985	-3.6541	0.508366	1.30401	7.85236	0.00507545	9.9546	0.00689265
rs2251216	0.202186	0.00109123	-3.77082	0.436671	1.23588	9.30934	0.00227989	9.61669	0.00816134
rs17365525	0.0778689	0.315426	-3.23809	0.657805	1.54281	4.40508	0.0358319	4.40691	0.110421
rs17064044	0.0437158	-0.208633	-3.55421	0.910538	1.57471	5.09433	0.0240042	5.94997	0.0510481
rs717292	0.0437158	-0.208633	-3.55421	0.910538	1.57471	5.09433	0.0240042	5.94997	0.0510481
rs17683604	0.0560109	0.285342	-3.63813	0.816458	1.41732	6.58902	0.010261	6.76059	0.0340374
rs17632681	0.0519126	-0.0969462	-3.44535	0.847431	1.42204	5.87005	0.0154006	6.64953	0.035981
rs9842130	0.0355191	1.87976	7.00621	0.966407	1.79808	15.1826	9.75978e-05	24.8712	3.97449e-06
rs1720545	0.30274	0.289635	-2.54565	0.37764	0.995674	6.53675	0.0105668	6.62251	0.0364703
rs1829891	0.314208	0.208959	-3.2435	0.377568	1.01894	10.1329	0.00145646	10.1347	0.0062991
rs869557	0.213115	0.269108	-2.14354	0.445351	1.0347	4.29178	0.0382971	4.3186	0.115406
rs1001689	0.112022	0.522124	-3.11065	0.585756	1.39071	5.00295	0.0253042	5.1877	0.0747317
rs9868043	0.163934	0.775002	-2.43962	0.484748	1.08345	5.07024	0.0243401	6.32165	0.0423909
rs9849387	0.391484	-0.35762	2.92496	0.370081	0.907019	10.3994	0.00126057	10.5171	0.00520283
rs1827435	0.181694	-0.293173	-3.05211	0.472778	1.37348	4.93807	0.0262713	5.97141	0.0505039
rs12629641	0.193989	0.106661	-2.97136	0.435243	1.23243	5.81284	0.0159096	5.84529	0.0537912
rs10511089	0.131148	0.491274	-3.32911	0.52563	1.53207	4.72171	0.0297841	5.05516	0.0798522
rs12629186	0.135246	0.374255	-3.26873	0.528687	1.53237	4.55018	0.0329154	4.67841	0.0964042
rs9809799	0.150273	0.154965	-2.22556	0.502295	1.08232	4.22834	0.0397543	4.25479	0.119147
rs7629690	0.229508	-0.984855	2.6925	0.422151	0.98076	7.53679	0.00604517	10.7048	0.00473682
rs6551338	0.153005	-0.188182	-2.96959	0.50192	1.38902	4.57061	0.032525	5.19742	0.0743696
rs16854238	0.034153	2.55473	-5.11035	0.994187	2.47359	4.2682	0.038832	9.11334	0.0104969
rs1289764	0.0342466	2.56325	-5.11517	0.994346	2.47352	4.27651	0.0386426	9.15564	0.0102772
rs2699975	0.0218579	0.842704	8.34729	1.14891	2.46558	11.4618	0.000710426	13.9332	0.000942832
rs2614678	0.0191257	-0.142114	8.84208	1.31059	2.4845	12.6658	0.000372413	13.3875	0.00123865
rs9865422	0.0191257	-0.142114	8.84208	1.31059	2.4845	12.6658	0.000372413	13.3875	0.00123865
rs2399318	0.0191257	-0.142114	8.84208	1.31059	2.4845	12.6658	0.000372413	13.3875	0.00123865
rs2288678	0.079235	-0.0356909	2.43465	0.649179	0.902772	7.27307	0.0069996	8.23282	0.016303
rs10934626	0.0835616	0.253606	2.29004	0.636428	0.900361	6.46922	0.0109759	8.39215	0.0150546
rs13320368	0.0532787	-0.0558055	8.79961	0.806107	2.43191	13.0928	0.000296429	13.3802	0.00124314
rs641320	0.0519126	-2.38614	7.27592	0.806649	2.43498	8.92864	0.00280732	15.1446	0.00051451
rs6789124	0.153005	0.312654	3.85153	0.492337	1.5211	6.41135	0.0113393	7.51625	0.0233274
rs11716660	0.153005	0.312654	3.85153	0.492337	1.5211	6.41135	0.0113393	7.51625	0.0233274
rs13083686	0.222678	-0.14525	2.17174	0.419106	0.992624	4.7868	0.0286786	4.80337	0.090565
rs1877259	0.262295	-0.300453	-2.43575	0.414768	1.19278	4.17009	0.0411437	5.3555	0.0687177
rs9872768	0.260929	-0.264723	-2.45268	0.418235	1.19344	4.2236	0.0398656	5.22973	0.0731778
rs9836760	0.281421	-0.280754	-2.20237	0.412673	0.983823	5.01128	0.0251827	6.36909	0.0413972
rs6809359	0.228142	-0.43082	2.08807	0.436359	0.86555	5.81976	0.0158471	5.96531	0.0506582
rs12152279	0.228142	-0.43082	2.08807	0.436359	0.86555	5.81976	0.0158471	5.96531	0.0506582
rs2218089	0.102459	0.158675	2.58763	0.568189	1.01736	6.46922	0.0109759	7.48804	0.0236588
rs13326718	0.0928962	0.440393	6.31529	0.614679	2.44069	6.69519	0.00966732	7.80064	0.0202354
rs9817753	0.336066	-0.628947	2.14659	0.360859	0.78319	7.51215	0.00612842	8.77323	0.0124428
rs12636168	0.0614754	-0.833274	3.28456	0.774894	1.55355	4.46995	0.0344959	4.79739	0.0908365
rs16829313	0.0423497	-0.491693	-3.02859	0.944095	1.44758	4.37721	0.0364226	6.0199	0.0492941
rs9811462	0.113388	0.464432	4.99471	0.556782	1.0561	22.3671	2.25199e-06	26.8611	1.46954e-06
rs4687402	0.0409836	0.316336	6.37833	0.876859	2.46156	6.71421	0.00956477	7.40973	0.0246035
rs6797622	0.102459	0.450646	2.98749	0.584945	1.38612	4.64527	0.0311393	6.21872	0.0446296
rs9837977	0.109589	0.590295	2.91654	0.588517	1.38595	4.42832	0.0353472	6.63767	0.0361949
rs4689241	0.45765	-0.133648	2.624	0.359786	0.762532	11.8416	0.000579215	12.0441	0.00242471
rs894486	0.431694	-0.0626454	2.66567	0.359458	0.728611	13.3851	0.000253626	13.9447	0.000937433
rs2980181	0.437158	-0.00967266	2.63926	0.358415	0.728327	13.1314	0.000290389	13.9139	0.000951977
rs894484	0.456284	-0.18225	2.64853	0.363469	0.763005	12.0491	0.000518165	12.1613	0.00228672
rs1020265	0.461749	-0.32158	2.92817	0.355959	0.804703	13.241	0.000273894	13.2517	0.00132569
rs767294	0.311475	0.65995	2.13141	0.382146	1.02043	4.36284	0.036731	9.00185	0.0110987
rs4334691	0.168033	0.60949	-2.8793	0.487355	1.21665	5.60068	0.0179535	6.23158	0.0443435
rs7684204	0.226776	0.410298	-2.20732	0.437102	0.988757	4.98368	0.0255875	5.1826	0.0749226
rs2285770	0.0824176	-0.392696	-3.69187	0.68514	1.40186	6.93559	0.00844974	8.49532	0.0142977
rs2285769	0.0806011	-0.304007	-3.7353	0.689393	1.40293	7.08885	0.00775652	8.35823	0.0153121
rs2285766	0.0806011	-0.304007	-3.7353	0.689393	1.40293	7.08885	0.00775652	8.35823	0.0153121
rs2269849	0.0819672	-0.359793	-3.70714	0.684508	1.40237	6.98799	0.00820586	8.4419	0.0146847
rs16841112	0.0806011	-0.304007	-3.7353	0.689393	1.40293	7.08885	0.00775652	8.35823	0.0153121
rs2285761	0.165301	-0.342938	-4.16309	0.500257	1.29071	10.4034	0.00125783	12.1142	0.0023412
rs2276967	0.0710383	-0.421317	-3.67658	0.729639	1.40786	6.81979	0.00901532	8.50034	0.0142618
rs7376483	0.161202	-0.302578	-4.18233	0.502703	1.29115	10.4926	0.00119855	12.003	0.00247498
rs16841721	0.0737705	0.154308	3.15819	0.707217	1.42027	4.94462	0.026172	5.65881	0.0590481
rs10489095	0.0684932	0.749363	6.17224	0.721686	2.44451	6.37533	0.0115718	8.37692	0.0151696
rs10939537	0.0368852	-0.0564229	8.79978	0.950414	2.44439	12.9599	0.000318228	13.3789	0.00124395
rs17542486	0.113388	-0.170123	-4.06359	0.539617	1.53782	6.98246	0.00823124	7.5983	0.0223898
rs35570804	0.162568	0.591262	7.11029	0.472571	1.7664	16.203	5.69026e-05	19.4264	6.04791e-05
rs7667509	0.0806011	1.06275	-2.64335	0.672243	1.16315	5.16457	0.0230521	6.12487	0.0467736
rs9998717	0.441257	0.124968	-2.52395	0.344383	0.803707	9.86204	0.00168724	9.97184	0.00683351
rs10938677	0.315574	0.0721543	-1.75189	0.363388	0.855383	4.19463	0.0405523	4.24861	0.119516
rs1128864	0.271858	0.123489	3.4884	0.41219	0.973907	12.8297	0.000341158	13.967	0.00092704
rs1495637	0.173497	0.386995	-3.22406	0.467275	1.29367	6.21098	0.012696	6.37196	0.0413378
rs10007784	0.173497	0.386995	-3.22406	0.467275	1.29367	6.21098	0.012696	6.37196	0.0413378
rs11722928	0.192623	-0.566171	2.76764	0.442734	1.37828	4.03221	0.0446393	4.98013	0.0829047
rs9992933	0.193989	-0.530151	2.75064	0.442581	1.37874	3.98019	0.0460384	4.7778	0.0917304
rs17014254	0.0382514	1.68379	5.69047	0.940211	2.45795	5.35983	0.0206058	10.549	0.00512061
rs4340861	0.321038	0.649106	-1.81045	0.375823	0.908907	3.96764	0.0463826	5.76504	0.0559936
rs11098033	0.0314208	2.39558	5.34562	1.02573	2.45817	4.72904	0.0296575	12.8417	0.00162726
rs478454	0.486339	-0.0215269	1.80722	0.354072	0.865639	4.35862	0.0368221	4.5033	0.105226
rs2443057	0.39071	-0.593059	1.69344	0.352112	0.830264	4.16014	0.0413861	5.82398	0.0543674
rs6533579	0.427596	-0.429469	1.6349	0.344854	0.83074	3.87305	0.0490674	4.60602	0.0999576
rs298980	0.237705	0.756419	-1.85282	0.399703	0.882475	4.40821	0.0357664	6.53027	0.0381918
rs12509236	0.237705	0.77535	-1.86072	0.405236	0.882827	4.44233	0.0350585	6.61037	0.0366923
rs3860074	0.265027	-0.447912	3.98988	0.389434	1.36223	8.57867	0.00340125	9.11274	0.0105001
rs4421000	0.49589	0.00968305	-2.16741	0.357968	0.749269	8.36775	0.00381938	8.82581	0.0121199
rs1511138	0.0696721	-0.233867	-3.77853	0.692374	1.82649	4.27971	0.03857	4.82418	0.0896279
rs17011412	0.129781	-0.586023	4.82836	0.541751	0.9983	23.3925	1.32089e-06	23.4584	8.05518e-06
rs340441	0.131148	-0.599241	6.19754	0.511026	1.3584	20.8152	5.05803e-06	20.9354	2.8441e-05
rs340446	0.142077	-0.633992	6.23509	0.492719	1.20738	26.6685	2.41527e-07	26.7329	1.5668e-06
rs7670859	0.177596	-0.769947	6.30822	0.456931	1.20275	27.5082	1.56434e-07	27.9987	8.32055e-07
rs17012111	0.17033	-0.712004	6.26156	0.468829	1.35418	21.3802	3.76647e-06	21.9171	1.74082e-05
rs17770092	0.103825	0.133155	3.3931	0.58518	1.14676	8.75487	0.00308777	9.75126	0.0076303
rs17832354	0.103825	0.133155	3.3931	0.58518	1.14676	8.75487	0.00308777	9.75126	0.0076303
rs7658783	0.0819672	0.166453	8.6904	0.650499	2.41927	12.9036	0.000327944	13.4432	0.00120462
rs11945064	0.11612	-0.854738	2.65989	0.565097	1.01141	6.91623	0.00854167	7.55246	0.0229089
rs4296721	0.0724044	0.246364	-3.35454	0.67385	1.54239	4.73015	0.0296383	4.74131	0.0934195
rs17039765	0.0218579	2.69856	5.18728	1.23808	2.48533	4.35624	0.0368736	12.1238	0.00232996
rs2955267	0.0587432	0.13664	4.84392	0.743845	1.53518	9.95577	0.00160346	10.9007	0.00429478
rs11721827	0.154372	-0.502115	-2.78366	0.483995	1.23329	5.09449	0.024002	7.40848	0.024619
rs1715052	0.136986	-0.295644	-2.17019	0.53739	0.874794	6.15435	0.0131089	8.08855	0.0175224
rs13172746	0.180328	0.228918	-3.76171	0.466734	1.5203	6.12225	0.0133491	6.13685	0.0464943
rs13153232	0.222678	0.348358	-3.81974	0.447471	1.51811	6.33083	0.0118657	6.50834	0.0386128
rs13189295	0.228142	0.274722	-3.78388	0.447504	1.51859	6.20855	0.0127134	6.2754	0.0433825
rs4493711	0.221311	0.33278	-3.812	0.443666	1.51791	6.30689	0.0120269	6.46417	0.0394752
rs4866542	0.0846995	0.588741	5.77687	0.662293	2.44935	5.56268	0.0183473	7.04651	0.0295033
rs4476727	0.296448	-0.132754	-2.04412	0.377127	0.885047	5.33432	0.0209095	6.07129	0.0480436
rs6884756	0.203552	0.10673	4.23099	0.444996	1.2787	10.9483	0.000936883	11.6637	0.00293261
rs7728456	0.327869	-0.0477647	-2.28204	0.37108	0.980389	5.41814	0.0199286	5.7479	0.0564755
rs258884	0.110656	0.0984343	4.38007	0.564489	1.52494	8.25008	0.00407502	8.76395	0.0125006
rs2434781	0.0669399	0.274024	-4.13711	0.709149	1.55199	7.10579	0.00768352	7.14712	0.0280559
rs1494608	0.0355191	0.791713	-3.55126	1.05594	1.37993	6.62296	0.0100673	6.69736	0.0351307
rs4527615	0.387671	-0.193018	1.94953	0.363515	0.77425	6.34014	0.0118035	6.34483	0.0419022
rs185258	0.14071	-0.451118	5.17381	0.504228	1.27229	16.5366	4.77199e-05	16.547	0.000255192
rs10940992	0.333333	-0.0951907	1.82931	0.369437	0.837035	4.77625	0.0288549	4.82824	0.0894461
rs16901740	0.247268	-0.285559	4.13605	0.410789	1.23175	11.2753	0.000785446	11.291	0.00353339
rs12656499	0.242466	-0.307494	4.14671	0.414031	1.23179	11.3327	0.000761554	11.3614	0.00341118
rs10068310	0.262295	-0.324463	2.39822	0.394565	1.1983	4.00543	0.0453538	4.24061	0.119995
rs16902290	0.0355191	-0.792091	3.14219	1.01595	1.59147	3.89825	0.0483365	3.92578	0.140452
rs16903289	0.0423497	0.429323	5.85102	0.814958	2.46418	5.63793	0.0175759	6.52492	0.038294
rs16899974	0.178082	0.252279	4.32184	0.461395	1.5177	8.10899	0.00440462	9.10884	0.0105206
rs7720754	0.0983607	0.879193	5.64606	0.583819	2.43836	5.36158	0.0205851	8.54975	0.0139138
rs1508662	0.0314208	-0.0178424	-3.83001	1.05859	1.85954	4.24218	0.0394315	4.61868	0.0993269
rs1605677	0.0314208	-0.0178424	-3.83001	1.05859	1.85954	4.24218	0.0394315	4.61868	0.0993269
rs36649	0.0846995	-0.323836	-2.75124	0.663103	1.39977	3.86319	0.0493564	4.81987	0.0898213
rs3099124	0.0396175	-1.24138	7.16355	0.922463	2.46141	8.47011	0.0036103	9.12452	0.0104384
rs1157019	0.0396175	-0.679834	6.41612	0.928681	2.47332	6.72955	0.00948283	6.78777	0.033578
rs920908	0.136612	-0.460124	-2.96895	0.514391	1.3764	4.6528	0.0310029	6.39345	0.0408959
rs9282978	0.0614754	-0.324891	5.10997	0.723477	2.46905	4.28328	0.038489	4.30367	0.116271
rs6898933	0.0614754	-0.324891	5.10997	0.723477	2.46905	4.28328	0.038489	4.30367	0.116271
rs1125324	0.0833333	0.350986	8.60112	0.613174	2.41586	12.6755	0.000370478	13.7151	0.00105149
rs7735526	0.0846995	0.346923	7.77835	0.607109	1.76547	19.4112	1.05385e-05	21.214	2.47426e-05
rs13185082	0.0846995	0.346923	7.77835	0.607109	1.76547	19.4112	1.05385e-05	21.214	2.47426e-05
rs7717864	0.161202	-0.377587	-3.75108	0.487072	1.28358	8.54012	0.00347404	10.4143	0.0054772
rs16897561	0.189891	0.339209	-3.30931	0.450931	1.37527	5.79029	0.0161149	5.92205	0.0517659
rs3730082	0.189891	0.339209	-3.30931	0.450931	1.37527	5.79029	0.0161149	5.92205	0.0517659
rs7716675	0.189891	0.339209	-3.30931	0.450931	1.37527	5.79029	0.0161149	5.92205	0.0517659
rs6866288	0.258197	0.720674	-2.41828	0.406952	0.805377	9.01599	0.00267628	10.1396	0.00628355
rs11741847	0.258197	0.720674	-2.41828	0.406952	0.805377	9.01599	0.00267628	10.1396	0.00628355
rs6453072	0.5	0.859891	-1.78677	0.347011	0.858818	4.32849	0.0374796	8.73044	0.0127119
rs250736	0.162568	0.395485	2.80732	0.511953	1.2905	4.73227	0.0296017	6.25132	0.0439078
rs16875961	0.0986301	0.868187	-3.67342	0.561646	1.80029	4.16349	0.0413042	5.70833	0.0576039
rs10038376	0.255464	0.0723896	2.7912	0.407739	1.28564	4.71353	0.0299262	4.98422	0.0827353
rs10039490	0.254098	0.0825011	2.78617	0.40455	1.28544	4.69797	0.0301982	4.99442	0.0823142
rs6151630	0.0628415	-1.16189	9.3604	0.739623	2.41949	14.9672	0.000109399	15.9348	0.000346585
rs13155727	0.146175	-0.837439	-2.60062	0.488472	1.29256	4.04813	0.0442203	8.65945	0.0131712
rs1458198	0.327869	-0.0143363	1.77743	0.394975	0.858518	4.28632	0.0384202	4.49408	0.105712
rs965566	0.35929	-0.0846516	1.81278	0.395829	0.858504	4.45868	0.0347244	4.53905	0.103361
rs2545612	0.023416	-1.55634	5.72162	1.20308	2.50947	5.19845	0.022607	5.79224	0.0552371
rs17554723	0.312842	-0.253149	-2.18881	0.374323	0.981666	4.9715	0.0257683	6.20236	0.0449961
rs6883528	0.0915301	0.461644	-2.42745	0.602593	1.1649	4.34231	0.0371765	4.39059	0.111326
rs6898458	0.0915301	0.461644	-2.42745	0.602593	1.1649	4.34231	0.0371765	4.39059	0.111326
rs10070289	0.0860656	0.455877	-2.42622	0.627287	1.16909	4.30687	0.0379588	4.33122	0.11468
rs7728204	0.0915301	0.461644	-2.42745	0.602593	1.1649	4.34231	0.0371765	4.39059	0.111326
rs4519903	0.090411	0.0544121	-3.29661	0.642728	1.54468	4.5547	0.0328285	4.68064	0.0962968
rs6596566	0.0928962	-0.346636	-3.1004	0.635057	1.54371	4.03372	0.0445994	4.97518	0.0831099
rs11741821	0.0383562	-1.21998	4.01097	0.958033	1.84459	4.72824	0.0296712	5.25994	0.0720805
rs10077567	0.105191	0.682353	3.59761	0.589851	1.28986	7.77931	0.0052848	11.1409	0.00380873
rs7701221	0.0983607	0.557864	4.17654	0.599043	1.37732	9.19521	0.00242649	11.7501	0.00280871
rs6861500	0.0478142	1.08947	4.78484	0.833537	1.54602	9.57872	0.00196846	14.5098	0.000706711
rs2028258	0.0901639	0.574485	5.63937	0.613784	1.36684	17.0227	3.69355e-05	20.4093	3.6997e-05
rs17344021	0.0122951	0.248406	8.65009	1.67371	2.5347	11.6463	0.000643302	13.3981	0.00123208
rs1911920	0.168033	0.341517	2.78634	0.49217	1.24726	4.99065	0.0254847	6.2693	0.043515
rs11951466	0.0519126	0.719104	-2.73024	0.835264	1.34071	4.14696	0.0417093	4.20426	0.122196
rs12188115	0.27459	-0.582055	-2.39981	0.383766	0.907672	6.99031	0.00819523	11.5344	0.00312846
rs17101828	0.069863	0.176606	-3.2318	0.70069	1.54862	4.35511	0.036898	4.40638	0.11045
rs3213858	0.184932	0.393197	-2.71523	0.476086	1.00661	7.27601	0.00698818	7.31797	0.0257587
rs10066782	0.0245902	-0.17227	6.62188	1.17578	2.49277	7.05663	0.00789722	7.29885	0.026006
rs13154478	0.13388	1.02283	-3.05387	0.516345	1.53267	3.9701	0.0463151	6.70247	0.035041
rs7708929	0.14071	1.00269	-3.07351	0.505137	1.37993	4.96085	0.0259274	7.50274	0.0234855
rs300238	0.424863	-0.555683	1.74154	0.368989	0.881474	3.90343	0.0481876	5.1474	0.0762529
rs4145651	0.0887978	0.0759117	-3.0767	0.632613	1.31207	5.49863	0.0190314	5.72969	0.0569919
rs6600941	0.10929	-0.324187	3.76409	0.57152	1.38181	7.42033	0.00644912	7.42041	0.0244725
rs11754896	0.0983607	-0.117968	6.12963	0.606012	2.44843	6.26748	0.0122974	6.28114	0.0432582
rs11754408	0.35929	-0.273549	-2.67144	0.365942	0.879064	9.23526	0.00237399	11.2551	0.00359745
rs911566	0.209016	0.313562	-2.9869	0.44982	1.20811	6.11263	0.0134219	6.17615	0.0455895
rs12204701	0.0724044	-0.135084	4.2864	0.685336	1.54448	7.70233	0.00551496	7.89582	0.019295
rs1765828	0.0724044	-0.135084	4.2864	0.685336	1.54448	7.70233	0.00551496	7.89582	0.019295
rs1905212	0.10929	-0.0761643	8.80765	0.566722	2.41322	13.3206	0.000262501	13.394	0.00123461
rs12214024	0.125683	0.375581	-2.79016	0.536673	1.03788	7.22713	0.00718098	7.23101	0.0269034
rs942631	0.311475	-0.169675	-2.77845	0.386956	0.979757	8.0421	0.00457025	9.0378	0.010901
rs4711180	0.163934	-0.100553	-2.91454	0.503579	1.00036	8.48846	0.00357406	9.42619	0.00897697
rs726230	0.240437	-0.41419	-2.87796	0.415916	0.858632	11.2345	0.000802901	14.7142	0.000638032
rs3798734	0.240437	-0.41419	-2.87796	0.415916	0.858632	11.2345	0.000802901	14.7142	0.000638032
rs3102	0.239071	-0.409194	-2.88078	0.416033	0.858594	11.2576	0.000792974	14.689	0.000646139
rs3734404	0.43306	-0.686397	-2.55105	0.350879	0.902854	7.98366	0.00472015	14.3193	0.000777345
rs9381015	0.325137	0.18963	-3.3937	0.37908	1.19532	8.0608	0.00452332	8.06369	0.0177416
rs1883450	0.157104	-0.344636	3.32066	0.472343	1.53876	4.65702	0.0309268	4.82813	0.0894508
rs4716020	0.137978	-0.52112	4.72228	0.511371	1.52142	9.63393	0.00191016	9.86645	0.00720324
rs7743187	0.306011	0.631296	2.87387	0.394191	0.98921	8.44026	0.00367003	13.3238	0.00127869
rs9262560	0.034153	0.581622	-4.18366	0.974766	1.85817	5.0692	0.0243546	5.06927	0.0792905
rs3873352	0.0737705	-0.549012	-3.58729	0.699176	1.81322	3.9141	0.0478826	5.24288	0.0726981
rs236441	0.192623	0.770285	-4.00703	0.4246	1.22359	10.7244	0.00105734	12.3391	0.00209216
rs9380597	0.185792	0.789164	-3.33837	0.434294	1.20488	7.67679	0.00559355	9.46842	0.00878939
rs707998	0.218579	0.398073	-2.69261	0.439947	0.855685	9.90188	0.0016511	9.90882	0.00705224
rs737172	0.0737705	0.779863	-3.5318	0.671258	1.54901	5.19859	0.0226052	5.67659	0.0585254
rs2246023	0.0655738	-0.529799	3.80167	0.73099	1.81941	4.36605	0.0366618	4.47774	0.106579
rs1739633	0.284153	-0.0265023	-2.47478	0.410351	0.996446	6.16829	0.013006	6.55186	0.0377816
rs4714199	0.0833333	1.23098	-4.26769	0.65925	1.53253	7.75474	0.00535717	9.43604	0.00893283
rs2300613	0.308743	0.491893	-3.03846	0.391896	0.99419	9.34044	0.00224151	9.79604	0.00746135
rs6899628	0.0355191	0.307313	-3.78491	0.999447	1.84833	4.19324	0.0405854	4.25143	0.119348
rs1334600	0.0384615	0.972989	-4.12004	0.959545	1.8437	4.99371	0.0254396	5.19588	0.0744269
rs7775611	0.0382514	0.966211	-4.11707	0.95929	1.8438	4.98594	0.025554	5.18198	0.0749458
rs4711783	0.0546448	-0.226258	6.64971	0.80156	2.45591	7.33128	0.00677647	7.35824	0.0252452
rs12203129	0.0642077	0.982101	-3.73557	0.725066	1.55371	5.78059	0.0162041	6.43418	0.0400715
rs6939222	0.0355191	0.18898	8.67632	0.967089	2.44762	12.5656	0.000392908	13.4149	0.00122179
rs9370111	0.0887978	-0.205074	-3.73904	0.631518	1.81218	4.25715	0.0390854	4.72519	0.0941754
rs11756671	0.368852	0.412963	2.77194	0.35752	0.871084	10.1262	0.00146175	13.5375	0.00114911
rs7766781	0.0655738	1.06429	3.12418	0.756876	1.41076	4.90416	0.0267921	9.30793	0.00952379
rs34341363	0.10137	-0.0864433	2.31197	0.610136	1.09309	4.47357	0.034423	4.67328	0.0966517
rs9444174	0.0860656	-0.520427	-3.19372	0.665792	1.54313	4.28339	0.0384865	5.86474	0.0532706
rs16874544	0.125683	-0.522673	-3.19022	0.551474	1.53169	4.33809	0.0372686	6.1562	0.0460466
rs11756328	0.131148	-0.52167	-3.19071	0.536968	1.53029	4.34739	0.0370656	6.20242	0.0449947
rs10214636	0.131148	-0.52167	-3.19071	0.536968	1.53029	4.34739	0.0370656	6.20242	0.0449947
rs6903926	0.0642077	0.541782	-3.6183	0.742449	1.55457	5.41736	0.0199374	5.45043	0.0655323
rs16870967	0.150273	0.167263	8.07148	0.491075	1.74924	21.2916	3.94452e-06	22.3016	1.43636e-05
rs1572102	0.216438	0.555212	-2.90752	0.43315	0.98338	8.74184	0.0031099	9.18157	0.0101449
rs4707796	0.0887978	-0.858935	-2.63759	0.655657	1.30596	4.07899	0.0434196	7.53784	0.023077
rs2052636	0.0876712	-0.899238	-2.61817	0.659616	1.30616	4.01795	0.0450183	7.68244	0.0214673
rs4424090	0.0327869	1.43954	4.2123	1.03197	1.85989	5.12935	0.0235246	9.64651	0.00804057
rs3922556	0.14071	-0.108948	-2.60463	0.503276	1.29285	4.05877	0.0439425	4.43195	0.109047
rs13218830	0.25	0.262211	2.2473	0.415784	1.03965	4.67247	0.0306498	5.90262	0.0522712
rs1159148	0.239071	0.344221	2.20505	0.418521	1.03936	4.50096	0.0338758	6.18563	0.045374
rs9386934	0.199454	0.0990284	-2.41893	0.440259	1.00764	5.76284	0.0163686	5.85389	0.0535605
rs9374202	0.290984	-0.129433	-2.06269	0.38316	0.856933	5.79395	0.0160814	6.58012	0.0372517
rs6932793	0.204918	0.149507	3.28985	0.433632	1.23134	7.1383	0.00754548	7.81638	0.0200768
rs9482443	0.0751366	0.146326	4.16685	0.673832	1.53788	7.34121	0.00673916	8.03884	0.0179634
rs7751806	0.0751366	0.146326	4.16685	0.673832	1.53788	7.34121	0.00673916	8.03884	0.0179634
rs17058133	0.0778689	-0.169471	-3.20668	0.633721	1.39364	5.2943	0.0213953	5.9608	0.0507727
rs9373201	0.32377	-0.167137	2.50626	0.409836	1.23515	4.1173	0.0424469	4.12262	0.127287
rs199256	0.295082	-0.152632	2.5333	0.398208	1.00477	6.35679	0.0116933	6.37013	0.0413756
rs4552753	0.0846995	0.489344	-3.53638	0.673436	1.54719	5.22431	0.0222733	5.28002	0.0713606
rs17084964	0.154372	-1.04966	3.29507	0.516326	1.23721	7.09326	0.00773743	9.38566	0.00916071
rs9371787	0.36612	-0.713384	-2.48417	0.373726	1.01926	5.94007	0.0148004	11.5868	0.00304759
rs9397708	0.0452055	0.875231	-3.44604	0.901085	1.5739	4.79388	0.0285611	4.92859	0.0850688
rs4409190	0.0983607	0.208545	-3.1952	0.585775	1.54134	4.29733	0.0381723	4.2997	0.116501
rs9478661	0.0915301	0.094202	-3.66352	0.616071	1.8064	4.11313	0.0425516	4.14857	0.125646
rs9480461	0.192623	-0.650731	-2.34201	0.452103	0.98385	5.66654	0.0172915	9.81007	0.00740917
rs6929137	0.271858	0.401173	1.71506	0.397793	0.805385	4.53472	0.0332139	7.02448	0.0298301
rs3734806	0.273224	0.210609	1.8094	0.395422	0.805924	5.04058	0.0247601	6.27888	0.0433069
rs9371587	0.219945	0.0490459	5.2	0.420595	1.18599	19.224	1.16243e-05	20.0963	4.32657e-05
rs4632900	0.172131	-0.104478	4.03099	0.450188	1.23422	10.6668	0.00109073	10.8239	0.00446298
rs9478325	0.173497	-0.0567309	4.00623	0.449723	1.23444	10.5325	0.00117296	10.7848	0.00455105
rs2444783	0.178962	0.0810175	-3.16169	0.452358	1.52878	4.27707	0.03863	4.29555	0.116744
rs9458225	0.454918	0.586251	-3.35472	0.362044	1.27586	6.91358	0.00855434	8.50663	0.014217
rs11968360	0.127049	-0.239439	2.6276	0.557902	1.00034	6.89962	0.00862142	6.99829	0.0302232
rs9456839	0.0669399	-1.10341	5.4862	0.683343	2.45644	4.98806	0.0255229	6.73672	0.034446
rs7754222	0.251366	0.203933	-2.2165	0.413069	0.981459	5.10027	0.0239221	5.10136	0.0780288
rs4709891	0.465847	0.59863	-2.19602	0.355087	0.803668	7.46652	0.00628568	8.69314	0.0129511
rs1511088	0.479508	0.622894	-2.20911	0.355819	0.803631	7.55649	0.00597944	8.91916	0.0115672
rs6456083	0.0327869	-0.530967	9.0308	0.960074	2.44278	13.6673	0.00021822	13.6925	0.00106344
rs9406329	0.135246	-0.0839689	2.90454	0.522055	1.00864	8.29236	0.00398122	8.67099	0.0130954
rs9505953	0.22541	-0.143898	1.8272	0.423684	0.859868	4.51551	0.0335888	4.55289	0.102649
rs12435	0.229508	-0.166213	1.83843	0.416874	0.858978	4.58069	0.0323343	4.59705	0.100407
rs7812170	0.327869	1.02077	-2.25652	0.386846	0.903692	6.23502	0.0125248	10.9718	0.00414486
rs1317198	0.387363	-0.602715	-1.92704	0.367924	0.866339	4.94771	0.0261253	9.60261	0.00821901
rs1035147	0.117486	-0.381949	3.99665	0.558719	1.79706	4.94615	0.0261488	5.06969	0.079274
rs6461202	0.459016	0.250903	2.70591	0.34148	0.797924	11.5002	0.000695893	13.7456	0.00103556
rs7809532	0.386612	-0.0287115	1.58628	0.370467	0.750729	4.46473	0.0346015	4.67788	0.0964299
rs17735470	0.101093	-0.692523	3.92201	0.603239	1.81334	4.67799	0.0305515	5.27906	0.0713949
rs1637078	0.0991736	0.0445146	7.50165	0.58063	1.78454	17.6709	2.62608e-05	18.1706	0.000113317
rs17756941	0.228767	0.103153	-2.67761	0.417974	0.988684	7.33466	0.00676374	7.45498	0.0240531
rs17170333	0.0601093	-1.101	5.19184	0.739614	1.53987	11.3677	0.000747327	11.8944	0.00261311
rs6948589	0.0286885	0.894181	6.09859	1.08074	2.47765	6.05871	0.0138379	7.97535	0.0185428
rs893413	0.486339	0.262665	-1.86959	0.349692	0.945235	3.91214	0.0479385	4.06325	0.131122
rs3819426	0.222678	0.69578	-2.05642	0.443472	0.871595	5.56663	0.0183059	6.56983	0.0374437
rs17619856	0.121585	0.24961	-2.29133	0.564582	1.05111	4.75203	0.0292638	4.77461	0.0918767
rs4320458	0.157104	-0.178027	-2.11119	0.467959	0.869312	5.89798	0.0151582	7.0452	0.0295226
rs1019046	0.163934	0.0352839	-3.86195	0.479746	1.37628	7.87409	0.00501482	8.05106	0.0178539
rs10246620	0.121918	-0.690608	-3.73497	0.552933	1.29836	8.27528	0.00401885	12.0745	0.00238808
rs921908	0.213115	0.117257	-3.38542	0.43171	1.20168	7.93686	0.00484377	7.99457	0.0183654
rs1015573	0.228142	0.224959	-2.8577	0.414769	1.23451	5.35852	0.0206213	5.38151	0.0678296
rs11762103	0.26776	-0.154275	2.91921	0.412693	0.803871	13.1874	0.00028184	13.5169	0.00116104
rs1524865	0.375683	-0.219085	1.77264	0.385503	0.834382	4.51346	0.0336291	4.51918	0.104394
rs3108004	0.374317	-0.215823	1.77087	0.384729	0.83425	4.5059	0.0337781	4.5108	0.104832
rs903527	0.26776	-0.337884	3.66053	0.377599	0.85736	18.2289	1.95881e-05	18.2314	0.000109929
rs2868538	0.239071	-0.338569	2.23153	0.402944	0.985819	5.12405	0.0235965	5.26739	0.0718127
rs17139792	0.13388	-0.220822	2.5956	0.515103	0.873354	8.83271	0.0029588	9.03609	0.0109103
rs4718978	0.0669399	-0.290644	5.05584	0.723356	1.53226	10.8874	0.000968205	11.0323	0.00402137
rs2267837	0.0136612	-0.625596	5.26074	1.58759	2.56982	4.19072	0.0406459	4.25676	0.11903
rs4096939	0.296448	0.359725	-2.69063	0.373373	0.801477	11.27	0.000787686	11.3046	0.00350939
rs6942673	0.295082	0.374432	-2.69802	0.378083	0.801982	11.3178	0.000767695	11.3587	0.0034158
rs3914079	0.293716	0.334958	-2.21355	0.374846	0.786887	7.91323	0.00490745	7.9664	0.0186259
rs17148126	0.0642077	-0.0297778	2.37072	0.746826	1.11899	4.48859	0.0341219	5.001	0.0820441
rs6467910	0.151515	0.201454	3.50551	0.491125	1.53279	5.23043	0.0221951	5.85767	0.0534593
rs969015	0.15847	0.185837	3.51335	0.469838	1.53113	5.26528	0.021755	5.84567	0.0537809
rs17156615	0.153005	0.128236	3.54294	0.478832	1.53179	5.3497	0.0207259	5.75961	0.0561457
rs3897749	0.0765027	0.372098	3.98223	0.683011	1.81038	4.83852	0.0278308	5.79921	0.0550449
rs1207725	0.26776	0.453873	2.82142	0.393915	1.23292	5.23678	0.0221142	7.58874	0.0224971
rs6978452	0.334699	0.803166	-2.15467	0.367234	0.882321	5.96362	0.0146041	8.96325	0.011315
rs12705273	0.334699	0.803166	-2.15467	0.367234	0.882321	5.96362	0.0146041	8.96325	0.011315
rs3801786	0.29918	-0.0285085	2.23238	0.385595	0.802034	7.7473	0.00537929	8.09876	0.0174332
rs3735534	0.297814	-0.0637713	2.24951	0.385333	0.801971	7.86789	0.00503202	8.12118	0.0172389
rs11979621	0.306011	-0.079809	2.25721	0.38455	0.801759	7.92602	0.00487288	8.13722	0.0171012
rs10252167	0.30411	-0.0472066	1.9642	0.384096	0.829187	5.61133	0.0178447	5.79422	0.0551825
rs691740	0.210383	0.140386	2.84518	0.432707	0.975452	8.50763	0.0035366	9.45475	0.00884967
rs4731588	0.346575	-0.245535	2.66854	0.36293	0.875849	9.28298	0.00231292	9.28565	0.00963045
rs2708635	0.0806011	-0.50047	9.02912	0.64141	2.41905	13.9316	0.000189579	14.0067	0.000908833
rs7800081	0.16989	0.107343	1.74396	0.491936	0.887901	3.85784	0.049514	4.48209	0.106347
rs10954541	0.296448	0.482428	-3.27086	0.387099	0.970414	11.3608	0.0007501	11.6872	0.00289834
rs12672266	0.178962	0.296659	-3.79654	0.466756	1.18884	10.1983	0.00140567	10.1985	0.00610141
rs2236423	0.188525	0.316814	-3.80628	0.454091	1.18741	10.2754	0.00134816	10.2835	0.00584736
rs4726773	0.0696721	0.375642	5.70639	0.646918	1.79586	10.0967	0.00148535	11.4705	0.00323003
rs6979491	0.163934	-0.0332136	-3.45247	0.471472	1.52721	5.11047	0.0237818	5.30007	0.0706488
rs1202427	0.371233	-0.0941776	3.13999	0.345313	0.989736	10.0651	0.00151107	10.1428	0.00627366
rs17173637	0.103825	0.0447765	-2.82171	0.592924	1.39764	4.07601	0.0434962	4.21251	0.121693
rs12538823	0.108219	0.447318	-2.59063	0.570771	1.02255	6.4186	0.0112931	6.42657	0.0402242
rs7786151	0.107923	0.452404	-2.59315	0.570459	1.02249	6.43183	0.0112093	6.44155	0.0399242
rs17173793	0.0833333	-0.692376	4.10519	0.638377	1.53588	7.14417	0.0075208	7.43362	0.0243114
rs1730148	0.278689	0.864591	2.93886	0.383595	0.848137	12.0067	0.000530088	21.5962	2.04383e-05
rs10279638	0.10274	0.751202	-2.9045	0.605093	1.40906	4.24895	0.0392745	4.92727	0.0851248
rs12531084	0.349727	-0.237172	-2.26617	0.370316	1.02377	4.89981	0.0268597	6.04048	0.0487894
rs11764860	0.0874317	0.164861	6.68392	0.637717	1.78727	13.9856	0.000184217	14.8797	0.000587373
rs6995315	0.0956284	-0.669238	4.1592	0.589132	1.80067	5.33518	0.0208991	5.9033	0.0522533
rs12546972	0.0833333	-0.701933	4.17414	0.626474	1.80384	5.35477	0.0206657	5.86783	0.0531884
rs2174098	0.0833333	-0.618474	4.13192	0.626011	1.80464	5.24229	0.0220442	5.58492	0.0612702
rs885484	0.114754	-0.360099	2.86879	0.557506	1.38961	4.26197	0.0389746	4.31816	0.115431
rs11137112	0.121585	-0.193417	4.21016	0.530061	1.28596	10.7187	0.00106061	10.8269	0.00445613
rs11136459	0.11612	0.880816	-3.04693	0.553305	1.39145	4.79506	0.0285415	6.18423	0.0454058
rs7835264	0.11612	0.917578	-3.0661	0.553241	1.39113	4.85781	0.0275213	6.403	0.0407012
rs2098764	0.0928962	0.406243	2.81263	0.645363	1.02911	7.46964	0.00627481	9.82148	0.00736703
rs7820873	0.139344	0.165958	-3.05488	0.501453	1.38377	4.87373	0.0272685	4.8776	0.0872654
rs1026878	0.114754	0.0545308	-3.00028	0.536175	1.38713	4.67829	0.0305461	4.7771	0.0917626
rs10503289	0.139344	0.331918	4.5839	0.521285	1.19757	14.6511	0.000129358	16.8861	0.000215391
rs12677147	0.0942623	-0.0713557	6.80172	0.620249	1.78419	14.533	0.000137726	14.8239	0.000603992
rs2004678	0.0846995	0.264045	-2.31208	0.637864	1.17409	3.87797	0.0489236	3.89619	0.142545
rs7000695	0.0204918	-4.35162	8.74066	1.25573	2.46692	12.5539	0.000395375	19.5287	5.74648e-05
rs3736015	0.0204918	-4.35162	8.74066	1.25573	2.46692	12.5539	0.000395375	19.5287	5.74648e-05
rs4629867	0.13388	1.28687	-2.99771	0.518878	1.14032	6.91078	0.00856775	10.6494	0.00486976
rs4921662	0.411202	-0.41333	2.57383	0.356966	0.995955	6.67853	0.00975812	7.15883	0.027892
rs10101909	0.29726	-0.695435	2.6144	0.367422	1.19711	4.76951	0.028968	7.26773	0.026414
rs10503720	0.135246	-0.475392	-4.34914	0.51821	1.20161	13.1002	0.000295268	16.1471	0.00031167
rs11784354	0.153005	-0.112135	-3.26788	0.490603	1.2955	6.36296	0.0116527	6.86617	0.0322872
rs10111946	0.0532787	0.140299	8.08721	0.797385	1.7753	20.7518	5.22827e-06	22.2113	1.5027e-05
rs10216403	0.106557	-0.179651	-3.53086	0.577596	1.38779	6.47313	0.0109517	7.16014	0.0278738
rs6994211	0.309589	-0.129017	-2.27712	0.386056	0.998093	5.2051	0.0225207	5.82748	0.0542725
rs4732948	0.0806011	-0.635479	-3.83854	0.618584	1.53369	6.26404	0.0123213	8.68597	0.0129977
rs413003	0.150273	0.513985	-1.8117	0.481393	0.876708	4.27035	0.038783	4.55375	0.102605
rs2843807	0.148907	0.555539	-1.83166	0.482075	0.876501	4.367	0.0366414	4.74353	0.0933157
rs11781312	0.0671233	0.422014	-3.22843	0.748227	1.55529	4.30887	0.0379141	4.31438	0.115649
rs16920917	0.023224	0.231885	3.85905	1.2844	1.63244	5.58838	0.01808	7.06081	0.0292931
rs11784756	0.0587432	-0.137377	5.01274	0.734719	2.46884	4.12252	0.042316	4.13507	0.126497
rs12679779	0.469863	0.166065	1.97769	0.364438	0.90986	4.72461	0.029734	5.54847	0.0623971
rs1842665	0.474044	-0.106224	3.62918	0.356351	1.18187	9.42931	0.00213545	9.45634	0.00884265
rs7812499	0.321038	0.217656	3.3909	0.393934	1.367	6.15314	0.0131179	7.01233	0.0300118
rs13265809	0.271858	0.019252	2.3602	0.395716	1.2008	3.86329	0.0493535	4.00678	0.134877
rs2725292	0.196721	0.319548	-2.19458	0.465645	0.920319	5.68623	0.0170986	5.69585	0.0579645
rs11993886	0.0874317	0.409696	-2.77711	0.658304	1.39769	3.9479	0.0469298	3.97574	0.136987
rs10504935	0.0806011	0.904125	4.23259	0.646127	1.52912	7.66177	0.00564031	11.6296	0.00298308
rs10216999	0.0846995	0.554808	4.39694	0.622032	1.5294	8.26531	0.00404098	10.436	0.00541807
rs16916672	0.069863	0.320014	7.25118	0.6703	1.78203	16.5572	4.7204e-05	18.0229	0.000122006
rs6471454	0.146175	0.274843	5.75884	0.500014	1.78366	10.4243	0.00124371	11.4344	0.00328888
rs2511758	0.102459	0.308863	-3.8499	0.580604	1.81565	4.49608	0.0339727	4.53591	0.103524
rs7016097	0.110656	-0.199346	4.3198	0.567067	1.53473	7.92246	0.00488249	7.9466	0.0188113
rs10505111	0.10929	-0.332178	4.38227	0.578637	1.53471	8.15354	0.00429771	8.15705	0.0169324
rs7834762	0.169863	0.70669	-3.74835	0.500274	1.52629	6.03121	0.0140551	7.06216	0.0292733
rs966210	0.419399	0.553684	-2.08758	0.388704	0.787871	7.0206	0.00805772	7.68026	0.0214908
rs2468871	0.40847	0.488119	-2.05626	0.389589	0.788558	6.79969	0.0091174	7.21384	0.0271353
rs960956	0.409589	0.505506	-2.0645	0.390468	0.788508	6.85518	0.00883849	7.32175	0.02571
rs2458064	0.397541	0.363331	-1.94447	0.370672	0.850647	5.22519	0.0222621	5.48089	0.0645418
rs16885381	0.169399	0.727997	-3.76157	0.489492	1.52519	6.08259	0.013652	7.28166	0.0262306
rs4128596	0.219945	-0.359339	5.82798	0.422267	1.35082	18.6141	1.60028e-05	18.6481	8.92528e-05
rs7838111	0.221311	-0.361688	5.82928	0.422397	1.35083	18.6219	1.59375e-05	18.6576	8.883e-05
rs10955984	0.229508	0.205875	4.32055	0.40704	1.51358	8.14833	0.00431008	8.99483	0.0111378
rs11775468	0.128415	0.318113	-2.63922	0.546731	1.25624	4.41374	0.0356507	4.43042	0.109131
rs979200	0.300546	-0.247338	2.60182	0.384497	0.983447	6.99925	0.00815439	7.01733	0.0299369
rs4871790	0.476776	-0.225683	2.87442	0.352851	1.07165	7.19441	0.00731311	7.23214	0.0268882
rs7831733	0.206284	-0.0622264	2.99844	0.429423	0.986403	9.24019	0.00236761	9.53602	0.00849728
rs7014706	0.0778689	0.437246	-3.91526	0.646312	1.38824	7.9541	0.00479785	7.95521	0.0187304
rs11991065	0.0355191	-0.953051	6.55304	0.979334	2.4766	7.00124	0.00814531	7.20605	0.0272411
rs4961278	0.283562	0.638458	-2.4605	0.417645	1.20935	4.13945	0.0418949	5.5883	0.0611667
rs10815756	0.480874	-0.386959	1.91048	0.377065	0.851279	5.03665	0.0248165	5.32532	0.0697623
rs7043949	0.0327869	-1.21349	6.69287	1.01028	2.47953	7.28595	0.00694958	7.71034	0.02117
rs10814895	0.27459	0.569919	-3.51251	0.382751	0.990602	12.573	0.000391364	13.2585	0.00132117
rs4741942	0.0806011	-0.803792	6.94979	0.650358	2.44085	8.10702	0.0044094	8.83534	0.0120623
rs7861665	0.0751366	-0.859398	6.98438	0.667841	2.44233	8.17799	0.00424018	8.96636	0.0112975
rs16921094	0.0560109	-0.522953	6.80749	0.774109	2.4545	7.69219	0.00554604	7.74255	0.0208318
rs731253	0.331967	-0.495076	-2.33734	0.364725	0.857622	7.42767	0.00642286	11.3267	0.00347089
rs7035555	0.188525	0.154198	3.79761	0.459696	1.19911	10.03	0.00154009	10.9358	0.00422016
rs1926381	0.188525	0.154198	3.79761	0.459696	1.19911	10.03	0.00154009	10.9358	0.00422016
rs10815710	0.153005	0.201101	-2.91589	0.510824	1.2954	5.0668	0.0243884	5.07066	0.0792356
rs10976719	0.193989	0.381928	2.66942	0.455863	0.987429	7.30839	0.00686332	9.60409	0.00821295
rs634921	0.320548	-0.0382808	2.71572	0.390825	1.19943	5.12651	0.023563	5.20588	0.0740557
rs16929890	0.0983607	1.12421	3.39758	0.598581	1.52375	4.97177	0.0257642	10.6238	0.00493264
rs4992817	0.14071	-0.510857	3.42151	0.503266	1.37789	6.16605	0.0130225	6.49615	0.038849
rs1887175	0.0765027	0.598089	-3.56505	0.682882	1.3089	7.41859	0.00645536	7.44963	0.0241176
rs10123044	0.15847	-0.54258	-2.7293	0.508174	1.37991	3.91205	0.0479411	6.02945	0.0490593
rs7023798	0.122951	0.104797	-3.25256	0.560578	1.53653	4.48094	0.0342749	4.5249	0.104095
rs10810585	0.204918	0.477027	5.30783	0.437171	1.35056	15.4456	8.49146e-05	18.4847	9.68513e-05
rs2229536	0.0780822	1.7801	-2.82922	0.665634	1.25776	5.05984	0.0244866	9.66578	0.00796346
rs7027520	0.219945	-0.230442	2.78394	0.43415	0.999667	7.75547	0.005355	7.75976	0.0206533
rs4977547	0.236339	0.253465	-1.68018	0.437055	0.782373	4.61197	0.0317496	4.61343	0.0995879
rs4977548	0.236339	0.253465	-1.68018	0.437055	0.782373	4.61197	0.0317496	4.61343	0.0995879
rs16937811	0.0560109	-0.284598	-3.32957	0.767575	1.55407	4.59022	0.0321548	5.43453	0.0660553
rs7025940	0.0560109	-0.284598	-3.32957	0.767575	1.55407	4.59022	0.0321548	5.43453	0.0660553
rs7027641	0.213115	0.375027	-3.81868	0.443644	1.29289	8.72369	0.00314102	8.85408	0.0119498
rs10812846	0.212329	-0.661907	-3.02898	0.416216	1.36775	4.90432	0.0267897	8.69616	0.0129316
rs16913617	0.0643836	0.292408	-3.22606	0.744326	1.5682	4.23194	0.03967	4.24446	0.119764
rs12379853	0.372951	-0.185737	2.03377	0.358567	0.864247	5.53768	0.0186112	5.53842	0.0627115
rs12376663	0.282192	0.397987	1.75897	0.412027	0.886459	3.93729	0.0472267	6.09284	0.0475289
rs10972872	0.281421	0.38633	1.76429	0.411598	0.886597	3.95992	0.0465958	6.04007	0.0487995
rs10814392	0.211749	0.357347	2.63409	0.444506	1.00221	6.90788	0.00858167	8.93868	0.0114549
rs10814393	0.221311	-0.125685	2.60851	0.445374	1.00624	6.72022	0.0095326	6.81987	0.0330434
rs1337033	0.39726	0.0373868	2.11639	0.358455	0.998122	4.496	0.0339743	4.73597	0.0936695
rs11142639	0.39726	0.0373868	2.11639	0.358455	0.998122	4.496	0.0339743	4.73597	0.0936695
rs7849064	0.252732	0.19356	2.09074	0.420819	0.98702	4.48693	0.0341549	5.35103	0.0688715
rs1415219	0.252732	0.19356	2.09074	0.420819	0.98702	4.48693	0.0341549	5.35103	0.0688715
rs11144407	0.0860656	1.04635	-2.63079	0.63656	1.3051	4.06335	0.0438234	5.48185	0.0645106
rs11140885	0.1	0.43928	-3.8327	0.611487	1.39014	7.60137	0.0058324	7.62096	0.0221376
rs4422885	0.0819672	-0.57446	-3.18805	0.617758	1.53754	4.29927	0.0381288	6.19313	0.0452041
rs7029916	0.11612	0.462875	-2.63523	0.560165	1.08927	5.85282	0.0155521	5.8977	0.0523998
rs12347855	0.117486	0.450898	-2.62888	0.557999	1.08892	5.8284	0.0157695	5.86743	0.0531989
rs12351067	0.117486	0.475446	-2.64173	0.550608	1.08803	5.89516	0.0151826	5.96143	0.0507565
rs13291863	0.0915301	0.411546	-3.8421	0.628751	1.82938	4.41094	0.0357092	4.48563	0.106159
rs4128264	0.245902	-0.357998	3.5737	0.398152	1.27815	7.81758	0.00517404	8.04839	0.0178778
rs10978651	0.20082	-0.327453	5.16684	0.431777	1.36135	14.4048	0.000147422	14.4277	0.000736331
rs4742675	0.202186	-0.289493	5.1473	0.427854	1.36117	14.2998	0.000155878	14.3058	0.000782585
rs7863663	0.326503	-0.156197	3.30363	0.365217	1.23197	7.19091	0.00732739	7.19326	0.027416
rs4743034	0.214481	-0.201069	3.33629	0.428832	1.23842	7.25755	0.00706036	7.2576	0.026548
rs10978664	0.199454	-0.186331	2.87725	0.44425	1.21428	5.61456	0.0178119	5.61475	0.0603633
rs4135165	0.0806011	0.153216	8.69492	0.655053	2.42071	12.9017	0.000328293	13.432	0.00121137
rs12684949	0.270492	-0.0866462	4.67509	0.392518	1.26753	13.6039	0.000225714	13.7284	0.00104451
rs943327	0.273224	-0.0415973	4.65269	0.390178	1.26749	13.4747	0.000241803	13.6896	0.00106496
rs1490742	0.465753	0.591989	3.16247	0.351915	0.814117	15.0897	0.000102522	21.6694	1.97041e-05
rs17292757	0.0972603	-0.701543	3.5248	0.604715	1.38958	6.43428	0.0111939	6.81483	0.0331267
rs1236913	0.0833333	0.242675	3.95792	0.680555	1.40454	7.94088	0.00483304	9.00898	0.0110592
rs1213266	0.0863014	0.579728	3.79944	0.672415	1.40205	7.34365	0.00673002	9.64035	0.00806539
rs10987421	0.10929	0.615192	5.77255	0.572085	2.44152	5.59006	0.0180627	7.41902	0.0244895
rs3739916	0.0560109	-0.0158574	8.77953	0.740513	2.42558	13.1012	0.0002951	13.3757	0.00124593
rs6537958	0.297814	0.483	-1.92554	0.383397	0.980587	3.85595	0.04957	4.63359	0.0985892
rs882312	0.110656	-0.208988	4.16694	0.564529	1.80342	5.33874	0.0208566	5.33874	0.0692959
rs11250832	0.128415	-0.250626	3.46968	0.552611	1.38218	6.30161	0.0120628	6.30219	0.0428053
rs10795076	0.132514	0.166579	4.28445	0.503663	1.5307	7.83446	0.00512595	8.50034	0.0142618
rs7090237	0.215847	-0.307592	3.23031	0.423372	1.37348	5.53156	0.0186765	5.66338	0.0589133
rs1327249	0.389344	0.22405	-1.80347	0.346877	0.772763	5.4466	0.0196064	5.46199	0.0651544
rs4748917	0.149315	0.36016	4.39029	0.511005	1.28151	11.7366	0.000612811	13.7145	0.00105182
rs1537632	0.18306	0.0109861	3.97747	0.449167	0.969517	16.8307	4.08665e-05	17.8385	0.000133786
rs10905191	0.271858	0.0490435	2.83522	0.400495	0.848577	11.1633	0.000834312	12.0796	0.00238199
rs3824662	0.191257	0.983864	-3.24793	0.437326	0.864618	14.1113	0.00017231	15.8455	0.000362399
rs17449748	0.120219	-0.183373	-2.34919	0.567481	1.0252	5.25076	0.0219372	6.24726	0.0439972
rs7086685	0.153005	0.254758	2.53387	0.492018	1.2452	4.14088	0.0418594	5.03813	0.080535
rs11257434	0.0491803	1.87784	5.1059	0.807648	2.44702	4.3538	0.0369264	11.7423	0.00281961
rs8181403	0.322404	0.0374458	-2.29308	0.393079	0.831194	7.61084	0.00580185	7.90274	0.0192284
rs10752030	0.497268	0.642242	-2.81965	0.34342	0.774056	13.2692	0.000269802	14.5068	0.000707772
rs11006713	0.224044	0.485503	2.49711	0.415608	1.22783	4.1362	0.0419754	6.50621	0.038654
rs10763625	0.22541	0.457842	2.51054	0.415492	1.22815	4.1786	0.0409375	6.35368	0.0417172
rs2495832	0.224044	0.485503	2.49711	0.415608	1.22783	4.1362	0.0419754	6.50621	0.038654
rs9651366	0.0997268	0.371298	5.89234	0.556801	2.44279	5.8184	0.0158594	6.69497	0.0351726
rs7897805	0.1	0.3939	5.88202	0.549318	2.44209	5.80136	0.0160138	6.76569	0.0339506
rs883580	0.0915301	0.228499	-3.34809	0.608259	1.39348	5.77286	0.0162755	5.79694	0.0551074
rs1416802	0.214481	0.275161	2.05618	0.421299	1.0027	4.20512	0.0403021	5.4475	0.0656281
rs10828065	0.254098	0.136733	2.12039	0.401867	0.999404	4.50142	0.0338667	5.09743	0.0781819
rs7077598	0.0273224	-1.1897	9.36239	1.09603	2.45561	14.5364	0.00013748	14.5973	0.000676457
rs10508671	0.0273224	-1.1897	9.36239	1.09603	2.45561	14.5364	0.00013748	14.5973	0.000676457
rs17685404	0.101093	-0.20242	3.30435	0.589628	1.38754	5.67129	0.0172447	5.69618	0.057955
rs7090872	0.0874317	-0.493511	2.96605	0.631133	1.40047	4.48548	0.034184	4.58748	0.100888
rs2472174	0.45765	0.221165	-2.60518	0.351475	0.977145	7.10818	0.00767329	7.12756	0.0283315
rs1548255	0.45765	0.221165	-2.60518	0.351475	0.977145	7.10818	0.00767329	7.12756	0.0283315
rs736136	0.117486	-0.32989	4.07099	0.540286	0.857339	22.5473	2.05031e-06	23.428	8.17842e-06
rs11003159	0.245902	0.188509	-3.84089	0.403386	1.22336	9.85723	0.00169166	9.86001	0.00722646
rs2593126	0.0874317	1.06917	-3.05696	0.638255	1.54479	3.916	0.0478285	5.58828	0.0611676
rs2435858	0.0928962	0.309801	3.61493	0.601781	1.79935	4.03618	0.0445346	4.77142	0.0920235
rs6481203	0.222678	0.627045	6.35475	0.421649	1.24133	26.2075	3.06632e-07	32.0342	1.10627e-07
rs7923504	0.1	0.144567	3.69629	0.589605	1.79889	4.22206	0.0399016	4.56395	0.102082
rs7909329	0.243169	0.534051	6.40104	0.408212	1.24115	26.5982	2.50476e-07	31.4931	1.45e-07
rs12249018	0.239071	0.44364	6.44759	0.411276	1.24232	26.9356	2.10347e-07	30.9	1.95057e-07
rs4935649	0.0824176	0.119952	3.70835	0.667055	1.80558	4.21819	0.0399928	4.53582	0.103528
rs1907925	0.234973	0.32433	3.19102	0.426665	1.22778	6.75491	0.00934902	8.28868	0.0158539
rs7474843	0.236339	0.381489	3.1622	0.426379	1.22734	6.63818	0.0099816	8.51613	0.0141497
rs1679489	0.0696721	0.500617	-3.69057	0.707349	1.31635	7.86044	0.0050528	7.86238	0.0196203
rs10826017	0.068306	0.777173	-3.23611	0.733757	1.32225	5.98985	0.0143884	6.1439	0.0463306
rs7900471	0.045082	1.60121	-3.3512	0.879294	1.42465	5.53329	0.018658	6.87256	0.0321842
rs2928445	0.079235	0.683806	-3.50686	0.685008	1.31639	7.09686	0.0077219	7.19874	0.0273409
rs10509100	0.124317	-0.302363	2.4427	0.557727	1.08441	5.074	0.0242872	5.07515	0.0790578
rs11812286	0.143443	-0.345113	2.46459	0.515337	1.07926	5.21483	0.0223951	5.23177	0.0731031
rs17591282	0.0983607	-0.489689	4.25729	0.608542	1.80127	5.58609	0.0181037	5.75874	0.05617
rs2271696	0.057377	-0.418627	8.36736	0.732269	1.77012	22.3446	2.27852e-06	22.5254	1.2843e-05
rs2271695	0.0560109	-0.323429	8.31893	0.739759	1.77106	22.0632	2.6382e-06	22.3814	1.3802e-05
rs11001309	0.0409836	0.388393	8.57801	0.867209	2.43654	12.3944	0.000430621	13.5833	0.00112311
rs11001327	0.0684932	-0.23803	8.88691	0.683262	2.42074	13.4774	0.00024146	13.5011	0.00117021
rs7919775	0.0410959	0.497518	8.40759	0.904955	2.44505	11.824	0.000584707	13.2857	0.00130332
rs3851050	0.394809	0.477887	2.10241	0.359622	0.724175	8.42842	0.00369401	12.8486	0.00162165
rs12219548	0.0409836	-0.153317	-3.44343	0.912408	1.57256	4.79477	0.0285462	5.48739	0.0643321
rs11201160	0.0655738	0.479364	2.62223	0.780404	1.24675	4.4237	0.0354432	6.19956	0.045059
rs4400740	0.0887978	0.573022	3.44181	0.667224	1.02316	11.3158	0.000768514	15.6187	0.000405914
rs12783251	0.0655738	0.479364	2.62223	0.780404	1.24675	4.4237	0.0354432	6.19956	0.045059
rs10887348	0.0887978	0.573022	3.44181	0.667224	1.02316	11.3158	0.000768514	15.6187	0.000405914
rs11202455	0.0382514	-1.02457	5.48941	0.912631	2.48576	4.8768	0.0272201	5.37441	0.068071
rs7096511	0.166209	0.472793	-2.39208	0.484666	1.14336	4.37712	0.0364245	4.67368	0.0966323
rs4344399	0.241803	0.46262	3.07107	0.432046	1.06521	8.31209	0.0039382	11.1843	0.00372706
rs10881704	0.236986	0.349797	-1.82369	0.41498	0.863484	4.46061	0.0346851	4.57734	0.101402
rs11592233	0.0833333	0.339001	-3.24593	0.617638	1.55184	4.37508	0.0364681	4.39305	0.111189
rs2039973	0.0846995	0.285385	-3.2196	0.614363	1.55193	4.30389	0.0380252	4.30661	0.1161
rs7072165	0.0928962	0.339114	-3.24756	0.595368	1.55013	4.38911	0.0361693	4.41649	0.109893
rs2275646	0.0928962	0.339114	-3.24756	0.595368	1.55013	4.38911	0.0361693	4.41649	0.109893
rs17107140	0.0846995	0.285385	-3.2196	0.614363	1.55193	4.30389	0.0380252	4.30661	0.1161
rs1417731	0.0846995	0.285385	-3.2196	0.614363	1.55193	4.30389	0.0380252	4.30661	0.1161
rs2048901	0.0928962	0.135142	-3.14634	0.606982	1.55368	4.10099	0.042858	4.13851	0.12628
rs17107472	0.0942623	0.0515375	-3.10286	0.59483	1.55268	3.99358	0.045674	4.09597	0.128995
rs6583810	0.110656	0.399869	-2.77778	0.552072	1.04913	7.01037	0.00810392	7.0104	0.0300408
rs7897267	0.110656	0.334747	-2.7437	0.551916	1.0491	6.8397	0.00891537	6.85082	0.0325359
rs11594882	0.112022	0.354947	-2.75382	0.549214	1.04854	6.89758	0.00863126	6.90153	0.0317213
rs10882058	0.110656	0.334747	-2.7437	0.551916	1.0491	6.8397	0.00891537	6.85082	0.0325359
rs12257053	0.105191	0.0113516	-3.08175	0.572612	1.54944	3.9559	0.0467074	4.08877	0.12946
rs2817692	0.138356	-0.0898059	-3.18709	0.521172	1.23927	6.61386	0.0101188	7.14854	0.0280359
rs2636788	0.148907	-0.108379	-3.17796	0.503579	1.23724	6.59764	0.0102114	7.16549	0.0277992
rs11189425	0.0819672	-1.07586	4.11733	0.664366	1.81512	5.14543	0.0233076	6.59782	0.0369233
rs7914222	0.079235	-1.03839	4.09933	0.673925	1.81691	5.0905	0.0240572	6.34681	0.0418608
rs11189833	0.193151	1.06463	-2.54467	0.44829	0.870765	8.54003	0.0034742	11.3564	0.0034197
rs2862450	0.0806011	0.479114	-2.51396	0.659266	1.16708	4.63998	0.0312353	4.65484	0.0975471
rs17568778	0.0942623	0.694932	-2.62392	0.609808	1.15957	5.12043	0.0236457	5.43418	0.0660667
rs17490682	0.057377	1.08537	-2.82423	0.798586	1.18842	5.64761	0.0174792	5.98899	0.0500618
rs12248258	0.0655738	0.263669	3.70785	0.751165	1.55584	5.67955	0.0171638	6.58218	0.0372133
rs9943297	0.148907	0.146866	-3.38641	0.528583	1.23653	7.50013	0.00616946	7.60678	0.022295
rs4918376	0.489071	0.0041524	-2.58135	0.350242	0.740012	12.1679	0.000486186	12.8743	0.00160098
rs957761	0.0136612	-1.17729	3.06074	1.68335	1.48208	4.26492	0.038907	4.5944	0.10054
rs2483861	0.0136612	-1.17729	3.06074	1.68335	1.48208	4.26492	0.038907	4.5944	0.10054
rs7084480	0.282787	0.351661	2.23478	0.406918	0.831857	7.21726	0.00722058	9.71205	0.00778136
rs548195	0.0327869	-0.183388	-3.82067	1.03658	1.85512	4.24165	0.0394439	4.85918	0.0880728
rs17658052	0.0958904	-0.0132578	-3.48602	0.630855	1.54342	5.1014	0.0239065	5.33212	0.0695257
rs7102381	0.430328	-0.321768	2.24815	0.361714	0.786827	8.16376	0.00427356	8.21439	0.0164539
rs4329682	0.431694	-0.203634	2.18712	0.358325	0.786625	7.73055	0.0054294	7.73639	0.0208961
rs2741767	0.394809	-0.492059	4.20508	0.365706	1.22386	11.8056	0.000590539	12.5066	0.00192407
rs11601664	0.319672	0.44464	2.36084	0.381264	1.19955	3.87342	0.0490564	6.13685	0.0464944
rs2970332	0.229508	-0.385664	-3.41462	0.4295	1.368	6.23032	0.0125581	7.88267	0.0194222
rs10734255	0.0942623	0.272325	8.62867	0.598957	2.41837	12.7304	0.000359765	13.5897	0.00111955
rs16935005	0.0614754	1.93477	5.12236	0.733092	2.43314	4.43207	0.0352696	13.3287	0.0012756
rs4531470	0.222678	0.158825	3.1565	0.432597	0.878589	12.9074	0.000327285	14.5947	0.000677325
rs1352864	0.131148	-0.542453	2.19446	0.545109	1.02341	4.59789	0.0320114	4.80123	0.0906623
rs2638122	0.129781	-0.504593	2.17836	0.547321	1.02458	4.52032	0.0334946	4.65942	0.0973238
rs1491845	0.129781	-0.504593	2.17836	0.547321	1.02458	4.52032	0.0334946	4.65942	0.0973238
rs12287327	0.0928962	-0.499533	5.18559	0.627957	2.45879	4.44789	0.0349443	4.73972	0.0934939
rs4756335	0.0983607	0.371825	3.57611	0.60546	1.01898	12.3166	0.00044894	15.4819	0.000434654
rs11033784	0.079235	0.823405	2.25021	0.65456	1.10271	4.16409	0.0412896	8.01801	0.0181515
rs17613700	0.131148	-0.917024	-3.23781	0.536772	1.29582	6.24328	0.0124665	11.3618	0.00341054
rs17578583	0.0751366	-0.966079	4.08148	0.692926	1.40239	8.47024	0.00361005	8.94818	0.0114006
rs12791616	0.110656	-0.522981	-2.31484	0.585817	1.09664	4.45566	0.0347857	6.74668	0.034275
rs174570	0.153005	0.902639	-2.88642	0.490662	1.01292	8.12029	0.00437727	9.48549	0.00871468
rs2851682	0.125683	1.09579	-3.4075	0.552117	0.998949	11.6355	0.000647047	12.7658	0.00169024
rs12575056	0.117486	0.769929	-3.03411	0.537771	1.29959	5.45069	0.0195606	6.38424	0.0410847
rs589556	0.069863	-0.244242	6.19341	0.670863	2.45254	6.37716	0.0115598	6.37743	0.0412247
rs7106423	0.387978	-0.455215	-2.95105	0.367151	1.02043	8.3635	0.00382832	11.6037	0.00302193
rs7941648	0.394809	-0.376259	-2.79678	0.360691	0.902837	9.59615	0.00194986	12.5429	0.00188947
rs6591256	0.394809	-0.376259	-2.79678	0.360691	0.902837	9.59615	0.00194986	12.5429	0.00188947
rs12417071	0.045082	-0.276467	8.91079	0.831515	2.43429	13.3995	0.000251688	13.4899	0.0011768
rs489257	0.416667	0.719792	2.76185	0.363703	0.836851	10.8919	0.000965856	18.524	9.49642e-05
rs534863	0.35929	0.320909	2.62507	0.376975	0.907204	8.37282	0.00380873	10.5898	0.00501718
rs7925882	0.0437158	1.97538	-3.67108	0.865035	1.82717	4.03674	0.0445198	7.50804	0.0234234
rs7121592	0.434426	0.172899	-3.47153	0.357674	0.897888	14.9485	0.000110488	15.0447	0.000540857
rs1397726	0.460383	0.125655	2.94599	0.368808	0.796788	13.6703	0.000217874	15.165	0.000509276
rs12222648	0.146175	-0.261676	-2.96445	0.478395	1.37996	4.61483	0.0316966	5.49904	0.0639587
rs10899654	0.150273	-0.0636774	-2.60319	0.477567	1.29403	4.0469	0.0442525	4.30553	0.116162
rs1479312	0.107923	-0.191566	-2.82667	0.585549	1.39688	4.09478	0.043016	4.66182	0.0972071
rs10501673	0.165301	0.190105	2.34758	0.48169	0.777681	9.11255	0.00253862	11.1106	0.00386686
rs1499040	0.168033	0.230076	2.3274	0.479827	0.777265	8.96614	0.00275029	11.187	0.00372191
rs659197	0.288251	0.336492	1.40411	0.399332	0.694215	4.09088	0.0431152	6.29605	0.0429368
rs4753116	0.39071	0.118809	2.9468	0.380479	1.37228	4.6112	0.0317638	4.9934	0.0823562
rs4753117	0.392077	0.114178	2.94914	0.378791	1.37217	4.61925	0.0316151	4.98666	0.0826342
rs2511401	0.382514	0.135149	2.93811	0.378756	1.37229	4.58401	0.0322715	5.02362	0.0811211
rs654718	0.346995	-0.17082	2.21116	0.376294	0.998527	4.90365	0.0267999	4.90517	0.086071
rs509723	0.337432	-0.235687	1.73823	0.375901	0.866335	4.02571	0.0448119	4.0623	0.131184
rs521349	0.335616	-0.222909	1.73171	0.377614	0.866556	3.99353	0.0456753	4.0172	0.134177
rs2063536	0.120219	0.147356	-3.72406	0.553027	1.52901	5.93218	0.0148668	5.96451	0.0506783
rs12293744	0.124317	0.00340244	-3.80215	0.540624	1.40137	7.3613	0.00666427	7.65819	0.0217293
rs4936490	0.0928962	0.0899078	4.49573	0.602147	1.52396	8.70276	0.00317729	9.26533	0.0097288
rs561218	0.0122951	0.805821	8.38186	1.68609	2.53273	10.9522	0.000934917	13.6122	0.00110702
rs513638	0.0150273	-0.358452	8.94603	1.51155	2.50832	12.7202	0.000361725	13.4336	0.00121041
rs3897568	0.228142	0.0296151	-3.6987	0.433325	1.28043	8.34421	0.00386919	8.51187	0.0141798
rs1219395	0.0464481	0.576062	8.49027	0.850367	2.43272	12.1804	0.000482955	13.8512	0.000982303
rs681570	0.045082	-0.7284	3.98472	0.860474	1.8241	4.77201	0.028926	4.89203	0.0866383
rs7127303	0.423497	0.133888	-1.63695	0.369683	0.82886	3.90038	0.0482753	3.90624	0.141831
rs10894808	0.0997268	0.548993	-2.50272	0.605048	1.04866	5.69581	0.0170054	5.75127	0.0563803
rs11223780	0.128415	0.683869	-2.0613	0.562974	1.00118	4.23893	0.0395069	4.69693	0.0955159
rs11830412	0.0643836	-0.199837	8.87231	0.716438	2.42515	13.3843	0.000253738	13.456	0.00119695
rs10773979	0.170765	0.876276	2.19853	0.459361	0.998246	4.85055	0.0276372	11.0108	0.00406479
rs10849006	0.284153	-0.13168	-1.90633	0.384895	0.8548	4.97356	0.0257376	5.74282	0.056619
rs4766216	0.278689	-0.253059	-1.84425	0.390055	0.855153	4.65107	0.0310342	6.05144	0.048523
rs10849046	0.0696721	0.329758	-3.27687	0.700924	1.55282	4.45323	0.0348352	4.45333	0.107888
rs12424411	0.057377	0.944307	-3.57488	0.759729	1.55671	5.2736	0.0216512	5.79248	0.0552306
rs4075789	0.0532787	0.0472947	4.9215	0.763064	2.4716	3.96496	0.0464567	4.10359	0.128504
rs741109	0.352459	0.445615	-2.84383	0.365985	0.899195	10.0023	0.00156345	10.3503	0.0056554
rs9651861	0.0259563	-2.05235	7.13616	1.1639	1.84523	14.9564	0.000110025	15.291	0.000478194
rs11054767	0.0765027	-0.0488189	4.03895	0.670122	1.80758	4.99279	0.0254532	5.10742	0.0777926
rs7301360	0.114754	0.562634	3.51099	0.558974	1.23849	8.03665	0.00458404	10.7748	0.00457379
rs4763371	0.0519126	0.959928	8.28136	0.761343	2.42461	11.6659	0.000636556	15.024	0.000546478
rs10846315	0.434426	0.407998	4.016	0.362193	1.37177	8.57087	0.00341584	10.9248	0.0042434
rs1852450	0.434426	0.407998	4.016	0.362193	1.37177	8.57087	0.00341584	10.9248	0.0042434
rs3915247	0.420765	0.316761	4.06227	0.365809	1.37302	8.75352	0.00309004	10.3918	0.00553924
rs3915248	0.420765	0.316761	4.06227	0.365809	1.37302	8.75352	0.00309004	10.3918	0.00553924
rs3847924	0.460383	0.325809	2.5937	0.363718	1.07266	5.84671	0.0156062	7.65413	0.0217734
rs10846319	0.17623	0.141085	3.78011	0.459534	1.52544	6.14071	0.0132104	6.59604	0.0369562
rs7959876	0.204918	-0.10038	3.36233	0.429612	1.37596	5.97134	0.0145402	5.99488	0.0499146
rs7972636	0.0751366	1.62829	-3.35196	0.680012	1.55331	4.65674	0.0309319	8.43227	0.0147556
rs10770529	0.0837912	1.56858	-3.33683	0.655494	1.55191	4.62314	0.0315435	8.42491	0.01481
rs7307976	0.360274	0.12396	-3.1656	0.358206	1.19266	7.04497	0.0079488	7.04682	0.0294987
rs17482593	0.0508242	1.1291	3.40768	0.801832	1.5517	4.8228	0.0280857	9.04628	0.0108549
rs3809232	0.034153	0.319451	-4.06911	0.971912	1.84304	4.8745	0.0272564	4.93694	0.0847142
rs11837742	0.0860656	0.490474	-4.25456	0.66552	1.55063	7.52827	0.00607382	7.54859	0.0229533
rs1021996	0.0355191	0.984011	8.28191	0.962803	2.44251	11.4971	0.000697042	14.4586	0.000725024
rs17695156	0.127049	-0.604406	7.05974	0.515934	1.77274	15.8594	6.82272e-05	16.2389	0.000297686
rs1444090	0.118852	-0.304408	2.50928	0.560843	1.21276	4.28102	0.0385403	4.28681	0.117255
rs2464118	0.045082	0.0226157	5.88309	0.876855	1.81903	10.46	0.00121985	11.1236	0.0038418
rs12229174	0.0696721	0.667237	8.44454	0.692424	2.41935	12.183	0.000482276	14.3383	0.000769963
rs11175194	0.0778689	0.724583	8.42065	0.662496	2.41594	12.1484	0.000491294	14.6159	0.000670182
rs17836832	0.0409836	0.916086	7.7016	0.904975	1.78668	18.5809	1.62843e-05	23.2663	8.86724e-06
rs10878997	0.0396175	1.07759	6.00598	0.921941	2.46046	5.9585	0.0146465	8.67073	0.0130971
rs11177718	0.0396175	1.07759	6.00598	0.921941	2.46046	5.9585	0.0146465	8.67073	0.0130971
rs516391	0.206284	-0.447345	4.45488	0.419667	1.18783	14.0657	0.00017653	14.2477	0.000805678
rs775451	0.0983607	0.0423523	-3.64411	0.600475	1.82619	3.9819	0.0459915	4.05741	0.131506
rs7960787	0.0887978	-1.38791	3.06139	0.636245	1.09433	7.82606	0.00514982	9.85363	0.00724956
rs1795669	0.079235	-0.374827	3.58178	0.657407	1.81302	3.90295	0.0482015	3.95038	0.138735
rs7963150	0.269126	0.456134	-2.7159	0.407336	0.983589	7.62429	0.00575873	7.94905	0.0187882
rs17043217	0.266393	0.432108	-2.70655	0.410147	0.98454	7.5573	0.00597674	7.80239	0.0202177
rs1402287	0.265027	0.431885	-2.70671	0.413492	0.984963	7.55166	0.00599547	7.78302	0.0204145
rs938032	0.137978	-0.140575	-3.77401	0.516189	1.28823	8.58256	0.00339398	9.38304	0.00917272
rs952367	0.132514	-0.242773	-3.72079	0.529268	1.28972	8.32298	0.00391467	9.5228	0.00855362
rs795941	0.0532787	-0.377121	-3.95575	0.801084	1.56818	6.36306	0.0116521	7.72307	0.0210357
rs982422	0.259563	-0.230638	-3.15085	0.409444	1.52789	4.25278	0.0391861	4.95134	0.0841068
rs17045878	0.0942623	0.638605	-4.07292	0.596416	1.30134	9.79556	0.00174934	9.92979	0.00697869
rs1522328	0.409836	-0.283979	1.83162	0.346148	0.880546	4.32681	0.0375164	4.50036	0.10538
rs11116012	0.0958904	0.310514	-3.60217	0.611055	1.53808	5.48491	0.0191813	5.48699	0.0643451
rs2702775	0.0628415	0.634019	3.59124	0.730551	1.40841	6.50171	0.0107771	8.98142	0.0112127
rs12301215	0.0314208	0.28735	8.62788	0.979608	2.44787	12.4232	0.00042404	13.4645	0.00119185
rs12817819	0.15847	0.96943	3.14272	0.463746	1.28107	6.01822	0.0141589	12.7279	0.00172255
rs10859660	0.489011	-0.568427	-1.68113	0.356458	0.784634	4.59062	0.0321475	9.14594	0.0103272
rs11107397	0.482192	0.518825	1.70408	0.363198	0.786195	4.69808	0.0301964	8.63446	0.0133368
rs12310399	0.346995	-0.486432	-4.65687	0.364749	1.17984	15.5792	7.91214e-05	19.4669	5.92688e-05
rs6538592	0.345628	-0.633254	-4.58243	0.361494	1.17758	15.1428	9.96762e-05	20.8201	3.01277e-05
rs7957408	0.129781	-0.497016	-2.96038	0.504659	1.39449	4.50675	0.0337613	6.44094	0.0399363
rs2368053	0.125683	-0.380816	-3.01738	0.515023	1.39646	4.66875	0.0307162	6.01132	0.0495061
rs12296850	0.0491803	-0.440911	-3.69037	0.848907	1.83087	4.06279	0.043838	5.10084	0.0780488
rs6539185	0.357534	0.0683074	1.93626	0.361818	0.987784	3.84239	0.0499722	4.14276	0.126012
rs1045258	0.0122951	-1.60305	5.74787	1.68232	2.5806	4.96102	0.0259249	5.01803	0.0813483
rs11066726	0.118132	-0.133525	-3.05452	0.558724	1.53584	3.95541	0.0467211	4.32088	0.115274
rs2519537	0.057377	0.333101	8.60902	0.753618	2.42595	12.5934	0.000387102	13.5779	0.00112616
rs1541345	0.0587432	0.413685	8.56931	0.746269	2.42513	12.486	0.000410022	13.694	0.00106265
rs4765255	0.468579	-0.11382	-2.6783	0.340249	0.970287	7.61937	0.00577448	8.28944	0.0158479
rs1509045	0.280822	-0.556096	2.72627	0.386403	0.994923	7.50863	0.00614042	8.4068	0.0149446
rs12231105	0.0423497	1.48771	5.32782	0.893787	2.46113	4.68631	0.0304038	9.0612	0.0107742
rs4761014	0.306011	-0.35999	-2.02923	0.38561	0.987937	4.21894	0.0399751	6.06136	0.0482827
rs4340090	0.173497	0.922867	3.36895	0.458974	0.990195	11.5757	0.000668189	19.8506	4.89218e-05
rs12811810	0.103825	0.574601	3.48534	0.584377	1.07815	10.4504	0.00122626	14.1883	0.00082994
rs2126297	0.213115	0.029703	3.23111	0.422429	1.23163	6.8824	0.00870487	7.1756	0.0276591
rs7971788	0.122951	-0.12444	4.05573	0.53537	1.28846	9.90819	0.00164545	10.0921	0.00643467
rs2503342	0.0821918	0.633987	-3.27339	0.638943	1.3083	6.26014	0.0123485	6.40218	0.0407179
rs17085862	0.0860656	-0.500964	5.2226	0.626704	1.81912	8.24232	0.00409247	8.31181	0.0156716
rs9525577	0.131148	0.0486295	-3.7389	0.519736	1.29316	8.35951	0.00383675	8.60702	0.013521
rs9603453	0.0218579	1.57648	-4.50393	1.29542	1.90866	5.56835	0.018288	5.74807	0.0564705
rs9603455	0.0300546	1.04151	-4.23194	1.09637	1.87764	5.0799	0.0242047	5.16267	0.0756728
rs1945498	0.0657534	-0.10044	-2.89408	0.711046	1.41449	4.18622	0.0407538	4.67929	0.0963619
rs9525805	0.0669399	0.768822	-3.14926	0.71337	1.54942	4.13121	0.0420992	4.51402	0.104663
rs17065669	0.0437158	0.415038	8.56	0.880976	2.43953	12.3122	0.000450003	13.6055	0.00111074
rs17065673	0.0437158	0.415038	8.56	0.880976	2.43953	12.3122	0.000450003	13.6055	0.00111074
rs9526420	0.057377	-0.373778	6.73168	0.794128	2.45759	7.50291	0.00615992	7.50297	0.0234829
rs17260811	0.118852	-1.20398	2.63667	0.547982	1.01112	6.79993	0.00911616	9.23334	0.00988567
rs11148465	0.352459	0.0690228	2.22499	0.384523	1.00288	4.92222	0.0265134	5.31159	0.0702431
rs3119873	0.448087	0.383894	1.73267	0.341502	0.849014	4.16488	0.0412703	6.56019	0.0376246
rs678954	0.210959	0.377792	-2.71748	0.453267	0.982698	7.64704	0.00568654	7.68653	0.0214235
rs9529100	0.161202	-0.159125	3.40438	0.496777	1.02713	10.9855	0.00091826	11.2259	0.00365022
rs496318	0.0983607	0.709046	2.88358	0.61246	1.38723	4.32084	0.0376483	7.05314	0.0294055
rs9600546	0.0710383	-0.106569	3.1909	0.681088	1.10222	8.38083	0.00379199	8.95912	0.0113384
rs1159195	0.190411	0.893856	-2.4351	0.443169	1.20458	4.08659	0.0432248	6.89554	0.0318165
rs17631768	0.209016	0.232562	3.60944	0.415829	1.28308	7.91354	0.00490661	8.99358	0.0111447
rs3895320	0.147541	0.155938	2.24656	0.511479	0.864944	6.74624	0.00939454	7.94006	0.0188729
rs9517921	0.188525	-0.260795	-2.14707	0.436078	1.0818	3.93911	0.0471757	4.99315	0.0823664
rs678073	0.0696721	0.672857	7.61454	0.691624	1.77207	18.4641	1.73139e-05	21.8698	1.78249e-05
rs17656626	0.0860656	-0.864328	-3.03469	0.628693	1.53676	3.89958	0.0482983	7.21291	0.027148
rs16968152	0.0673077	-0.900184	5.39391	0.69823	2.4614	4.80225	0.0284227	5.78077	0.0555548
rs12874565	0.0724044	0.683767	-3.18986	0.687082	1.5463	4.25554	0.0391225	4.56905	0.101823
rs9520896	0.270492	0.110135	-2.82582	0.404828	1.23268	5.25516	0.0218817	5.26727	0.0718168
rs9514860	0.269126	0.113332	-2.82747	0.40477	1.23269	5.26124	0.0218055	5.27172	0.0716574
rs7999222	0.136612	0.333615	-2.77882	0.493857	1.39141	3.9885	0.0458117	4.08545	0.129675
rs2391875	0.137978	0.30123	-2.76153	0.49236	1.3913	3.93967	0.0471599	4.00259	0.13516
rs6492317	0.151639	0.676586	-2.95596	0.486911	1.38778	4.53684	0.0331728	5.57479	0.0615813
rs1571627	0.112329	0.268041	-3.43114	0.572815	1.53457	4.99922	0.0253588	5.00096	0.0820456
rs4463980	0.215847	-0.33622	2.59865	0.429909	1.20703	4.63506	0.031325	4.79284	0.0910431
rs9549904	0.0737705	0.754953	4.86001	0.706488	1.52722	10.1268	0.00146128	13.5352	0.00115044
rs9549460	0.079235	1.16203	4.66049	0.68351	1.5209	9.38987	0.00218187	15.3436	0.00046577
rs9549922	0.0724044	0.916643	4.78075	0.71226	1.52671	9.80572	0.0017397	14.0672	0.000881747
rs9549946	0.143443	0.690605	2.94406	0.541246	1.23782	5.65688	0.017387	8.94614	0.0114122
rs8001292	0.0491803	0.0354481	8.18236	0.807267	1.35981	36.2075	1.77389e-09	40.0225	2.03814e-09
rs7333041	0.0505464	-0.00733773	8.20414	0.797267	1.35829	36.4821	1.54074e-09	40.0204	2.04023e-09
rs9624	0.114754	-0.273238	5.05945	0.557766	1.5252	11.0041	0.000909114	11.0095	0.00406733
rs2765901	0.153005	0.56976	3.08466	0.472658	1.38824	4.93725	0.0262839	7.42945	0.0243622
rs12883264	0.131148	0.0882023	2.57428	0.5181	0.789335	10.6363	0.0011089	12.3507	0.00208004
rs17182641	0.115068	0.293731	7.61533	0.553016	1.48366	26.3455	2.85476e-07	28.6082	6.13501e-07
rs2268873	0.155738	-0.0564204	3.57848	0.480355	1.80246	3.94155	0.0471074	3.96063	0.138026
rs222607	0.136612	0.459333	2.89279	0.52383	0.990698	8.5261	0.00350089	11.3761	0.00338623
rs12589157	0.0669399	-1.19344	5.53271	0.714328	2.45815	5.06594	0.0244005	6.92278	0.0313862
rs2295319	0.0737705	-1.02703	5.4653	0.68761	2.45952	4.93772	0.0262767	6.35601	0.0416688
rs3814815	0.0669399	-1.19344	5.53271	0.714328	2.45815	5.06594	0.0244005	6.92278	0.0313862
rs1892554	0.333333	0.394504	-4.52123	0.388258	1.1833	14.599	0.000132982	14.7737	0.000619357
rs12101235	0.0560109	-0.159694	-4.02808	0.782264	1.57382	6.55066	0.0104845	7.35809	0.0252471
rs4981770	0.409836	0.0826799	-2.83719	0.365548	1.19081	5.67664	0.0171922	5.70165	0.0577966
rs1147448	0.161202	-0.528833	2.80202	0.473585	1.29262	4.69894	0.0301813	5.26036	0.0720656
rs17175095	0.142077	-0.47155	-3.04492	0.517592	1.39264	4.78049	0.0287839	6.61708	0.0365695
rs28552441	0.0532787	-1.32407	4.05056	0.818987	1.8233	4.93531	0.0263133	6.26209	0.043672
rs17128948	0.0491803	0.593266	3.17065	0.870161	1.41973	4.98757	0.0255301	7.02702	0.0297922
rs10131915	0.0150273	-0.880213	4.06169	1.58995	1.94254	4.37191	0.036536	4.47718	0.106608
rs11850144	0.0382514	-0.353616	5.11852	0.906457	2.48191	4.25319	0.0391767	4.25363	0.119217
rs1891721	0.0616438	-0.0617195	6.14567	0.702774	1.79458	11.7278	0.000615747	12.0853	0.00237528
rs4337230	0.303279	-0.0704227	-1.78372	0.384695	0.856065	4.34152	0.0371938	4.78374	0.0914584
rs4904982	0.0806011	1.01491	4.28578	0.638202	1.52855	7.8614	0.00505012	12.8217	0.00164366
rs8015878	0.213115	0.357076	3.46289	0.431949	1.28248	7.2908	0.00693084	9.005	0.0110813
rs4335713	0.163934	0.160467	3.19019	0.476251	1.37497	5.38327	0.0203308	5.93778	0.0513602
rs2232700	0.161202	0.0151095	3.26193	0.47812	1.37544	5.62427	0.0177134	5.82343	0.0543823
rs941591	0.161202	0.0151095	3.26193	0.47812	1.37544	5.62427	0.0177134	5.82343	0.0543823
rs17090939	0.178962	0.947643	8.31662	0.456906	2.39436	12.0647	0.000513869	17.8368	0.000133906
rs7152296	0.196721	0.974451	8.27773	0.429107	2.39141	11.9817	0.000537271	18.7238	8.59379e-05
rs7159069	0.0846995	1.23232	8.16365	0.618957	2.40487	11.5236	0.000687188	17.4865	0.000159536
rs945039	0.20765	-0.139204	1.72183	0.471229	0.7994	4.63929	0.031248	4.76531	0.0923051
rs234597	0.173497	-0.00444417	3.60787	0.477374	0.997514	13.0817	0.0002982	13.8313	0.000992146
rs17094217	0.0728022	0.053674	-3.72326	0.669145	1.82241	4.17403	0.041048	4.25609	0.11907
rs17214379	0.0737705	0.00467828	-3.69962	0.663508	1.82217	4.12226	0.0423224	4.24963	0.119455
rs735408	0.0737705	0.0224112	-3.70821	0.66388	1.82217	4.14145	0.0418454	4.25074	0.119389
rs2763540	0.0368852	-0.712192	9.12844	0.91454	2.43984	13.9982	0.000182988	14.0042	0.000909952
rs17647963	0.165301	-0.0510995	2.67573	0.485343	1.00718	7.05775	0.0078923	7.35076	0.0253397
rs11854649	0.0614754	-0.00502999	-3.67654	0.7306	1.82903	4.04051	0.0444204	4.21765	0.121381
rs8029841	0.0669399	-0.0543209	-3.65135	0.705573	1.82726	3.99305	0.0456882	4.2236	0.12102
rs1450414	0.219178	-0.420355	-2.41995	0.419989	1.19574	4.09581	0.0429896	6.01163	0.0494985
rs1543245	0.206284	0.164593	3.8168	0.447321	1.23689	9.52214	0.00203008	10.4102	0.00548864
rs17629860	0.151639	0.392782	-2.08386	0.509298	0.99595	4.37785	0.0364088	4.44438	0.108372
rs11070886	0.010929	-0.042816	8.79302	1.56811	2.52137	12.1619	0.00048775	13.376	0.00124575
rs6493549	0.057377	0.527373	8.50731	0.77308	2.42809	12.276	0.000458831	13.8579	0.000979023
rs7165256	0.00956284	-0.321444	8.93174	1.91709	2.58114	11.9743	0.000539405	13.4044	0.00122819
rs4774690	0.269126	-0.332784	-1.74342	0.404679	0.792147	4.84389	0.0277442	6.8655	0.0322981
rs16976919	0.0587432	0.454839	3.61733	0.812442	1.27629	8.03296	0.00459336	10.3591	0.0056306
rs12900903	0.387978	0.276775	-3.24147	0.363009	0.853098	14.4374	0.0001449	14.4402	0.000731716
rs341365	0.251366	0.192371	-2.48573	0.406535	1.00568	6.10925	0.0134476	6.11027	0.0471164
rs4774452	0.045082	0.261664	5.93483	0.877944	2.47161	5.76574	0.0163416	6.33296	0.0421518
rs7176145	0.218579	0.736967	2.45118	0.418578	0.855287	8.21347	0.00415806	14.4923	0.000712907
rs3743487	0.0327869	0.134781	6.00408	1.0178	2.4808	5.85748	0.015511	6.26043	0.0437085
rs1370272	0.0901639	-0.196494	5.0453	0.613954	2.46193	4.19974	0.0404303	4.20331	0.122254
rs1605866	0.0273224	1.82075	5.62225	1.11999	2.47862	5.14518	0.023311	9.97324	0.00682872
rs925272	0.0273224	1.82075	5.62225	1.11999	2.47862	5.14518	0.023311	9.97324	0.00682872
rs12442325	0.217213	-0.160786	3.69848	0.410066	1.01532	13.2691	0.000269821	13.3895	0.00123741
rs1444300	0.234247	-0.386102	4.31568	0.414776	1.05269	16.8071	4.13774e-05	16.8223	0.000222376
rs998636	0.204918	0.424415	-2.21752	0.451635	0.998578	4.93142	0.0263727	5.13616	0.0766828
rs4932411	0.241803	0.351699	1.9314	0.424618	0.871607	4.91024	0.026698	6.95098	0.0309466
rs4506876	0.0696721	-0.666648	3.87457	0.708422	1.81817	4.54128	0.0330869	4.84194	0.0888356
rs8035342	0.0437158	1.05947	5.59455	0.896053	1.81034	9.5502	0.00199928	13.5222	0.00115795
rs2311750	0.136612	0.446213	-3.25903	0.52086	1.29646	6.31919	0.0119438	6.45123	0.0397314
rs10162953	0.392077	-0.456571	2.60398	0.356707	0.864753	9.06757	0.00260182	9.53204	0.00851418
rs2587767	0.143443	-0.233082	2.99606	0.49999	0.987919	9.19724	0.00242381	9.29094	0.00960502
rs2585227	0.127049	-0.816893	5.05966	0.53865	1.52068	11.0705	0.000877109	11.9806	0.00250288
rs12915954	0.160274	-0.627837	3.3802	0.494458	1.38177	5.98431	0.0144337	6.70569	0.0349846
rs12719736	0.15847	-0.597229	3.36504	0.495103	1.38212	5.92777	0.0149041	6.54631	0.0378867
rs11076787	0.165301	-0.167927	-3.04867	0.483138	1.20536	6.3971	0.0114307	7.13698	0.0281984
rs9927776	0.0437158	-1.20504	3.83079	0.864312	1.42154	7.26205	0.0070427	7.6577	0.0217346
rs9931331	0.443989	0.596847	-2.41038	0.351303	0.904965	7.09427	0.00773309	8.54734	0.0139306
rs16958642	0.0887978	0.0732607	-3.63239	0.639889	1.31051	7.68257	0.00557569	8.03538	0.0179945
rs709424	0.461749	-0.675471	2.17838	0.358962	0.770238	7.99869	0.00468111	9.59273	0.00825972
rs830715	0.469945	-0.766912	1.53772	0.376786	0.735504	4.37101	0.0365553	6.76987	0.0338798
rs1704137	0.454918	-0.796264	1.54941	0.37997	0.735305	4.44017	0.0351029	7.02031	0.0298923
rs209836	0.476776	-1.04794	1.72824	0.370706	0.733831	5.54645	0.0185182	10.8677	0.00436621
rs209834	0.48224	-1.05573	1.73059	0.369934	0.733454	5.56726	0.0182994	11.022	0.00404197
rs179612	0.0874317	-1.02224	6.60942	0.63895	2.44437	7.31128	0.00685231	8.84657	0.0119948
rs7200773	0.068306	-0.517893	6.33498	0.706114	2.45446	6.6616	0.00985127	6.78985	0.0335431
rs9935864	0.0657534	-0.506259	6.33133	0.718172	2.456	6.6456	0.00994009	6.74813	0.0342502
rs1159167	0.0647383	-0.537009	6.34585	0.724979	2.45608	6.67564	0.00977394	6.80077	0.0333604
rs8054909	0.0778689	-0.661489	6.39624	0.671103	2.44877	6.82266	0.00900087	7.23099	0.0269036
rs8063678	0.0819672	-0.528518	6.33532	0.65781	2.44974	6.68802	0.00970632	6.89932	0.0317565
rs205153	0.178962	0.835569	2.82219	0.461566	0.853544	10.9325	0.000944911	18.9742	7.58254e-05
rs803983	0.181694	0.852799	2.81232	0.465028	0.854104	10.842	0.000992251	19.0638	7.25028e-05
rs803977	0.174863	0.933273	2.77212	0.468323	0.853768	10.5425	0.0011666	19.6982	5.27939e-05
rs12932661	0.0778689	0.408948	3.95542	0.698197	1.81452	4.75181	0.0292674	5.84619	0.0537671
rs12597862	0.0860656	0.463841	3.92203	0.674454	1.81308	4.67937	0.0305269	5.97807	0.0503359
rs12446262	0.146175	1.00073	7.45413	0.495056	1.74792	18.1865	2.00293e-05	25.1916	3.38617e-06
rs12447155	0.106557	-0.044301	-3.22103	0.568771	1.39135	5.35938	0.0206111	5.68768	0.0582016
rs1420540	0.0778689	-0.275442	3.06088	0.657519	1.54065	3.94716	0.0469506	3.94722	0.138955
rs8056040	0.147945	-0.430756	5.1618	0.484172	2.45172	4.43262	0.0352584	4.90024	0.086283
rs1861538	0.243169	0.646811	-3.07321	0.424294	1.23123	6.23027	0.0125585	7.4441	0.0241844
rs16958708	0.079235	-0.25059	3.25481	0.69143	1.54578	4.43357	0.0352388	4.44458	0.108361
rs863433	0.265027	0.115181	-2.93363	0.409366	1.22775	5.70939	0.0168743	5.71958	0.0572809
rs14920	0.069863	-0.144354	7.46739	0.720713	1.78626	17.4763	2.90905e-05	17.8258	0.000134642
rs729432	0.498634	0.0606924	-3.42439	0.34977	0.844959	16.4246	5.06233e-05	16.8551	0.000218756
rs4887833	0.0696721	-1.23173	-3.23439	0.71617	1.39366	5.38605	0.0202984	11.0383	0.00400934
rs963820	0.0696721	-1.23173	-3.23439	0.71617	1.39366	5.38605	0.0202984	11.0383	0.00400934
rs4605191	0.103825	-0.576938	4.72666	0.576557	1.52331	9.62792	0.00191642	9.81502	0.00739088
rs4393596	0.0423497	-0.265723	-4.02232	0.891194	1.56659	6.59239	0.0102416	7.69907	0.0212896
rs1366659	0.131148	-0.0955867	4.99503	0.516588	2.45705	4.13284	0.0420588	4.13434	0.126544
rs3893934	0.286885	-0.438692	-3.46516	0.40991	1.22393	8.01553	0.00463779	10.4893	0.00527561
rs3852734	0.286885	-0.438692	-3.46516	0.40991	1.22393	8.01553	0.00463779	10.4893	0.00527561
rs12445007	0.120219	-0.718755	-2.10156	0.554049	1.01177	4.31442	0.0377906	8.09102	0.0175008
rs10521318	0.148907	-0.646816	3.23271	0.539466	1.23985	6.79819	0.00912502	7.21838	0.0270738
rs11647213	0.13388	0.372069	-2.39964	0.539168	1.20815	3.94501	0.0470105	4.01021	0.134646
rs16941737	0.13388	0.372069	-2.39964	0.539168	1.20815	3.94501	0.0470105	4.01021	0.134646
rs8051841	0.137978	-0.137848	-3.0935	0.527416	1.29348	5.71981	0.0167746	6.28166	0.0432469
rs17804635	0.124317	-0.899419	-3.54497	0.552507	1.53526	5.33164	0.0209417	9.6964	0.00784246
rs17804647	0.122951	-0.540267	-3.72852	0.556061	1.53917	5.86816	0.0154172	7.95724	0.0187114
rs9889937	0.480874	0.536177	-2.92797	0.369919	0.994264	8.67219	0.00323103	9.57151	0.00834784
rs2779252	0.0245902	-0.168994	6.15709	1.17429	2.50297	6.05116	0.0138971	6.26366	0.0436379
rs6505389	0.0355191	-0.178732	5.0345	0.975509	2.49049	4.08643	0.0432289	4.13366	0.126586
rs9889382	0.191257	-0.488372	1.98779	0.445829	0.986439	4.06068	0.0438929	4.47902	0.106511
rs7213140	0.0136612	-0.791322	6.4691	1.58497	2.55665	6.40242	0.0113965	6.49618	0.0388484
rs2429542	0.0846995	-0.622281	-3.58175	0.609042	1.80748	3.92684	0.0475212	5.88541	0.0527229
rs9900213	0.146175	-0.391804	-3.46067	0.5096	1.52242	5.16715	0.0230179	6.49315	0.0389072
rs12603749	0.0915301	0.639088	-3.56495	0.616779	1.39565	6.52461	0.0106392	6.74633	0.034281
rs17820020	0.131148	0.415095	2.17877	0.537002	0.87315	6.22652	0.0125851	8.85873	0.011922
rs16945572	0.0833333	1.67069	2.74541	0.672329	1.39294	3.88467	0.0487289	13.2611	0.00131942
rs16945643	0.0906593	1.57133	2.79017	0.65223	1.3917	4.01948	0.0449776	12.8832	0.00159387
rs2949925	0.0546448	2.23683	-4.06025	0.80257	1.40136	8.39473	0.0037631	12.6583	0.00178353
rs8071378	0.0969945	0.00592097	-3.12302	0.614592	1.53971	4.11409	0.0425274	4.26319	0.118648
rs180170	0.131148	0.403956	3.32955	0.5323	1.53016	4.73479	0.0295585	6.04417	0.0486996
rs9910533	0.128415	0.705724	3.1845	0.534697	1.5277	4.34517	0.0371141	7.22797	0.0269442
rs6501375	0.122951	0.26678	3.39532	0.551935	1.5329	4.90607	0.0267625	5.6967	0.0579398
rs6501506	0.0765027	-0.173281	-2.53303	0.670042	1.06561	5.6505	0.0174504	6.76917	0.0338917
rs1000466	0.0780822	-0.253653	-2.493	0.664939	1.06465	5.48313	0.0192008	6.84927	0.0325611
rs7212843	0.0846995	0.116917	-2.67844	0.629833	1.06054	6.37833	0.0115522	6.73615	0.0344559
rs4374209	0.0835616	0.204695	-2.72221	0.633841	1.0606	6.58782	0.0102679	6.80728	0.033252
rs16976945	0.0833333	0.17842	-2.70926	0.633628	1.06085	6.52215	0.0106539	6.78181	0.0336781
rs4793383	0.0737705	-0.0697635	-2.58462	0.679032	1.06725	5.86497	0.0154451	6.7118	0.034878
rs8076948	0.0969945	-0.210701	-2.51193	0.601009	1.05723	5.64515	0.0175037	6.82624	0.0329383
rs12949528	0.0382514	0.204531	-3.76263	0.979955	1.58635	5.62581	0.0176979	5.94089	0.0512806
rs731513	0.0423497	-0.0526911	-3.63244	0.927463	1.57808	5.29835	0.0213456	5.89989	0.0523425
rs12450896	0.411202	-0.549598	-1.94713	0.357228	0.780566	6.22259	0.0126131	10.889	0.0043199
rs2079778	0.409836	-0.574499	-1.72174	0.357822	0.725187	5.63682	0.0175871	10.7321	0.00467264
rs6505983	0.269126	-0.0458104	4.27845	0.395304	0.84851	25.4249	4.59935e-07	26.6439	1.6381e-06
rs4797956	0.129781	0.204357	5.78741	0.528761	1.78842	10.472	0.001212	11.2769	0.00355833
rs7239412	0.381148	0.694755	-2.31507	0.359707	0.861275	7.22511	0.0071891	9.21185	0.00999245
rs9958938	0.27459	-0.7684	4.9506	0.389996	1.1779	17.6644	2.63511e-05	19.3	6.44244e-05
rs4148965	0.278689	0.472644	-2.34529	0.399777	1.00476	5.44834	0.0195869	5.99256	0.0499727
rs16974966	0.0696721	1.09885	-2.2762	0.702731	1.10857	4.21597	0.0400452	5.14801	0.0762298
rs10513909	0.120219	0.297337	-3.86181	0.53774	1.38381	7.78804	0.00525932	7.78811	0.0203626
rs7243817	0.203552	0.0110797	2.83001	0.448785	0.987825	8.20762	0.00417149	8.69658	0.0129289
rs661003	0.0942623	0.160045	4.86923	0.596142	1.81243	7.21766	0.00721899	7.73284	0.0209332
rs10775520	0.189891	0.470588	-2.44283	0.450695	1.01247	5.82135	0.0158328	6.07597	0.0479313
rs10153350	0.362022	-0.176594	2.00237	0.376385	0.881652	5.15817	0.0231373	5.1582	0.075842
rs8089446	0.357923	-0.190338	2.00891	0.377281	0.88162	5.19227	0.0226876	5.19306	0.0745317
rs1007779	0.23224	-0.228721	3.79064	0.406153	1.80159	4.42703	0.035374	4.53844	0.103393
rs1786776	0.0726027	0.110858	3.6853	0.704262	1.54642	5.67924	0.0171668	6.1938	0.045189
rs10502715	0.0887978	0.40486	5.86811	0.646721	2.44974	5.73794	0.0166022	6.64128	0.0361297
rs8099700	0.0587432	0.12534	6.00531	0.736017	2.45951	5.96176	0.0146195	6.27209	0.0434543
rs6507697	0.42623	-0.0406683	1.77732	0.363382	0.852534	4.3462	0.0370915	4.45279	0.107917
rs1124349	0.392077	0.0292122	2.83953	0.368614	1.07706	6.95044	0.00837984	7.26325	0.0264731
rs665194	0.454918	-0.113845	1.96178	0.368988	0.867553	5.11337	0.0237421	5.1409	0.0765013
rs1440475	0.0191257	0.366698	6.3504	1.33438	2.515	6.37569	0.0115694	7.354	0.0252988
rs4392148	0.0887978	-0.754093	4.52391	0.631962	1.79938	6.32093	0.0119321	6.94349	0.0310628
rs7241455	0.0532787	-0.771261	5.30685	0.746446	2.46366	4.63992	0.0312365	5.17946	0.0750403
rs1318790	0.105191	0.078597	7.36251	0.542372	1.77438	17.217	3.33445e-05	17.8057	0.000135999
rs12958139	0.0696721	-0.577388	6.18472	0.657905	1.7962	11.8558	0.000574818	11.9169	0.00258385
rs12457020	0.0696721	-0.577388	6.18472	0.657905	1.7962	11.8558	0.000574818	11.9169	0.00258385
rs3744958	0.0368852	1.50578	8.01316	0.908368	2.43282	10.849	0.000988507	16.2252	0.000299735
rs9676116	0.0396175	0.616766	-2.46355	0.92097	1.22428	4.04914	0.0441938	4.06137	0.131245
rs4940620	0.0846995	-0.0022889	-3.15889	0.623813	1.54284	4.19203	0.0406144	4.36571	0.112719
rs11872664	0.179945	-0.543136	-2.56645	0.464795	1.29891	3.90397	0.0481721	6.31516	0.0425285
rs4891583	0.281421	0.861794	-2.94264	0.41053	0.983511	8.9519	0.00277181	11.1743	0.00374575
rs4891585	0.418033	0.490397	-2.57894	0.377983	0.943776	7.46696	0.00628415	8.05131	0.0178517
rs10083985	0.2	0.614504	-4.41741	0.44592	1.19553	13.6527	0.000219928	14.134	0.000852778
rs12966997	0.259563	-0.118391	-2.35093	0.406269	0.911589	6.6509	0.00991055	7.47825	0.0237749
rs12605088	0.0423497	0.864259	3.72713	0.878719	1.83187	4.13961	0.0418907	6.48001	0.0391636
rs10871736	0.222678	0.59686	-2.86188	0.451942	1.20542	5.63674	0.0175879	6.40221	0.0407171
rs28455052	0.321918	0.281801	2.3758	0.386271	0.917168	6.70999	0.00958743	8.51102	0.0141858
rs7506241	0.0765027	0.134805	3.99207	0.683678	1.81426	4.84171	0.0277793	5.23915	0.0728337
rs8098138	0.254098	-0.0625598	2.56033	0.391073	0.981287	6.80767	0.00907669	6.94584	0.0310263
rs892136	0.331967	-0.239377	3.48331	0.380951	0.937001	13.8199	0.000201197	13.8332	0.000991175
rs339392	0.249315	-0.26479	2.47499	0.404591	1.20868	4.19296	0.0405921	4.29758	0.116625
rs1052371	0.159836	0.761565	2.89224	0.465074	1.22887	5.5393	0.018594	9.92868	0.00698256
rs12608501	0.079235	1.67307	-4.33494	0.676361	1.39031	9.72181	0.00182094	12.8177	0.00164693
rs728427	0.20082	0.0344925	-2.47814	0.441943	1.00326	6.10137	0.0135077	6.33159	0.0421806
rs17601885	0.181319	-0.974031	-3.28495	0.480596	1.37517	5.70613	0.0169057	11.8718	0.00264284
rs10410907	0.0915301	-0.275954	4.67875	0.635087	1.52658	9.39332	0.00217777	9.43611	0.00893252
rs4577206	0.142077	0.433119	8.53632	0.504008	2.41165	12.5289	0.0004007	14.1412	0.000849731
rs9797777	0.121918	0.434507	8.535	0.54985	2.41507	12.4896	0.000409225	14.0229	0.000901489
rs6509880	0.480874	0.241132	2.49663	0.34876	0.901781	7.66489	0.00563056	9.24885	0.00980931
rs4806768	0.479508	0.119044	2.55841	0.349944	0.902395	8.03799	0.00458064	8.87772	0.0118094
rs3976501	0.154372	0.27773	2.53809	0.499962	0.923056	7.56062	0.00596575	9.35471	0.0093036
rs16986603	0.0246575	2.05837	5.06086	1.16907	2.48628	4.14334	0.0417986	9.39638	0.00911177
rs16986626	0.0245902	2.0691	5.05533	1.16891	2.48618	4.13459	0.0420152	9.4302	0.00895898
rs6045697	0.218579	-0.357704	-3.32546	0.437155	1.52183	4.77496	0.0288766	6.01481	0.0494197
rs12480378	0.13388	-0.571608	-2.79101	0.535825	1.02105	7.47184	0.00626716	10.9285	0.00423545
rs2423045	0.18306	-0.217536	2.19887	0.454632	0.87507	6.31416	0.0119778	6.33586	0.0420905
rs6053111	0.413934	-0.196331	-2.50518	0.343849	1.19765	4.37542	0.0364607	5.15945	0.075795
rs6053888	0.143443	1.10858	-4.42955	0.504686	1.23184	12.9305	0.000323278	15.1061	0.000524511
rs13042347	0.0614754	-0.021135	4.09491	0.763975	1.40585	8.48425	0.00358234	9.13948	0.0103606
rs372398	0.0642077	-0.0660034	6.10391	0.706639	2.4558	6.17772	0.0129369	6.25146	0.0439048
rs2294552	0.310109	0.549381	-2.22443	0.374549	0.978606	5.16682	0.0230223	6.27354	0.0434228
rs17362447	0.290984	0.674696	-2.28297	0.379232	0.977307	5.45683	0.019492	7.29887	0.0260058
rs4814119	0.155738	-0.445649	-2.7299	0.498509	1.29112	4.47053	0.0344842	6.21522	0.0447076
rs11699117	0.0259563	1.13334	3.8094	1.19715	1.62189	5.51661	0.0188367	9.36977	0.0092338
rs2209019	0.0288462	1.00227	3.87644	1.13132	1.60967	5.79954	0.0160303	9.2558	0.00977526
rs6043422	0.452186	-0.0443202	-1.90072	0.361868	0.709718	7.17241	0.0074033	7.83153	0.0199253
rs8182677	0.0628415	-0.676264	6.86559	0.747901	2.44745	7.86914	0.00502857	8.11109	0.017326
rs1321324	0.0327869	-1.43998	7.22982	1.00808	2.46441	8.60657	0.00334952	9.35861	0.00928546
rs6075993	0.278689	-0.0304181	2.67677	0.39113	0.804422	11.0727	0.000876072	11.5443	0.00311307
rs1884655	0.14071	-0.173939	3.0566	0.529501	1.21417	6.33748	0.0118213	6.3855	0.0410588
rs572566	0.0614754	0.691385	-2.24155	0.775598	1.08174	4.29386	0.0382503	4.328	0.114865
rs208798	0.191257	0.3267	-2.23563	0.462446	0.86293	6.71195	0.00957691	6.71198	0.0348747
rs4142411	0.196721	-0.966421	2.24751	0.443408	1.0018	5.03322	0.0248657	8.02635	0.0180759
rs11696653	0.0628415	-0.670462	3.5054	0.773535	1.41074	6.17417	0.0129629	6.21121	0.0447975
rs17365711	0.0273224	2.16872	5.42694	1.10285	2.4751	4.80757	0.028335	11.2221	0.00365719
rs6130940	0.0245902	1.97641	5.53335	1.16399	2.48445	4.9604	0.0259342	10.2183	0.00604119
rs6074043	0.243169	-0.259112	2.52761	0.41499	1.20633	4.39022	0.0361456	4.45822	0.107624
rs11698214	0.068306	-0.347686	4.78658	0.717611	1.53712	9.69697	0.00184572	9.74746	0.00764481
rs11698451	0.0724044	-0.884435	3.85004	0.701271	1.81634	4.49301	0.0340337	5.22863	0.0732181
rs17514727	0.0532787	0.665835	-4.01758	0.771955	1.83213	4.80856	0.0283187	4.97028	0.0833141
rs6024660	0.415068	0.0330328	2.86561	0.370291	0.906183	10	0.00156537	10.5234	0.00518652
rs911303	0.476776	-0.174258	-1.94706	0.353818	0.949145	4.20816	0.0402299	4.97839	0.0829765
rs6026544	0.443989	-0.222969	-2.31472	0.35138	0.863057	7.19312	0.00731838	8.61885	0.0134413
rs4812034	0.442623	-0.205158	-2.32365	0.350674	0.862991	7.24982	0.00709082	8.55709	0.0138628
rs6070706	0.135246	-0.180861	6.03569	0.500353	1.35409	19.8683	8.29652e-06	20.0597	4.40637e-05
rs6061789	0.301913	-0.0525135	-2.99814	0.393282	0.912698	10.7907	0.0010201	11.5551	0.0030963
rs2826787	0.0956284	0.361014	4.20173	0.596651	1.23667	11.5437	0.000679793	13.755	0.00103073
rs4521123	0.151639	-0.421303	2.24698	0.49838	1.01391	4.91132	0.0266812	5.00642	0.0818217
rs994686	0.191257	0.191995	-2.3826	0.466386	1.01123	5.55135	0.0184665	5.56391	0.0619174
rs1551588	0.180822	-0.117324	-2.23328	0.450122	1.01052	4.88422	0.0271032	5.46086	0.0651913
rs2838100	0.222678	-0.215996	-2.9232	0.407205	0.980255	8.89282	0.00286294	10.2244	0.00602295
rs2839431	0.0969945	-0.619459	-2.87339	0.611997	1.38292	4.31715	0.03773	6.57994	0.0372549
rs1051385	0.068306	-0.0223126	8.78331	0.685836	2.4245	13.1242	0.000291514	13.3764	0.00124555
rs11908812	0.146175	-0.153763	3.97719	0.503899	1.52386	6.81186	0.00905543	6.82672	0.0329304
rs2839245	0.110656	-0.195219	6.21003	0.570775	1.78117	12.1556	0.000489397	12.1982	0.00224487
rs2839246	0.110959	-0.204729	6.21466	0.571102	1.78116	12.1739	0.000484633	12.2101	0.00223154
rs2839342	0.10929	0.0349822	6.09747	0.564702	1.7812	11.7186	0.000618788	12.0813	0.00238004
rs7292528	0.0860656	0.398423	8.57813	0.598531	2.4146	12.621	0.000381432	13.8348	0.000990382
rs5752431	0.154372	-0.0578263	2.76041	0.503353	1.08464	6.47707	0.0109275	6.70779	0.034948
rs5752443	0.189891	-0.16587	-2.30255	0.441202	0.987838	5.43308	0.0197588	6.27607	0.043368
rs739894	0.117486	-0.181117	3.71158	0.544101	1.79443	4.27824	0.0386034	4.27924	0.1177
rs2240431	0.226776	0.145437	-3.19585	0.446899	0.990852	10.4029	0.00125818	10.5808	0.00503965
rs13053913	0.0696721	1.32231	-4.48483	0.719535	1.81236	6.12357	0.0133391	8.03898	0.0179621
rs749326	0.0696721	1.32231	-4.48483	0.719535	1.81236	6.12357	0.0133391	8.03898	0.0179621
rs1047326	0.0464481	0.434355	-4.05254	0.870397	1.83631	4.87035	0.027322	4.87062	0.0875708
rs4822135	0.469945	0.208471	1.80272	0.356004	0.802952	5.04053	0.0247609	6.27542	0.043382
rs12158070	0.0259563	-0.631854	5.2504	1.08077	2.49636	4.42354	0.0354464	4.4454	0.108316
rs17003557	0.023224	-0.650654	5.26138	1.13442	2.50268	4.41965	0.0355273	4.43242	0.109021
rs6007873	0.446721	0.198688	2.16838	0.360452	0.824585	6.91511	0.00854706	8.17833	0.0167532
rs8142739	0.449315	0.194722	2.23382	0.361202	0.860329	6.74166	0.00941869	7.87748	0.0194728
rs7290651	0.463115	0.100728	-3.33562	0.370651	0.816809	16.6768	4.43199e-05	17.1243	0.000191209
rs9617453	0.468579	0.0828572	-3.32667	0.36769	0.816459	16.6017	4.61101e-05	17.1001	0.000193533
rs2318432	0.484973	0.139333	2.35899	0.373522	1.00129	5.55057	0.0184747	6.25725	0.043778
