# Supplementary material for: Mitochondrial GWAS and association of nuclear – mitochondrial epistasis with BMI in T1DM patients
Source: BMC Med Genomics. 2020 Jul 7;13:97. doi: 10.1186/s12920-020-00752-7 (PMC7341625; doi:10.1186/s12920-020-00752-7)
Supplement: Supplementary file 5 — Additional file 5: Table S4a. All interactions of MT-ND2 gene genome wide in T1DM cohort. b. All interactions of MT-ND2 gene genome wide in FHS cohort. c. Significant associations of MT-ND2 variants in GWAS Catalog. [file 12920_2020_752_MOESM5_ESM.zip › S4b_TableR7.xlsx]

## Sheet: Table S4b
Table S4b. All interactions of MT-ND2 gene genome wide in FHS cohort
snpID	MAF	Est.G	Est.G.MT	SE.G	SE.G.MT	GxE.Stat	GxMT.pval	Joint.Stat	Joint.pval
rs12045836	0.0884808	0.182339	5.46263	0.22407	1.10949	24.2413	8.49888e-07	25.9487	2.31909e-06
rs6667160	0.102058	-0.662799	3.24147	0.215208	0.676229	22.9772	1.63934e-06	28.4876	6.51611e-07
rs2545612	0.0303115	-0.750985	4.79351	0.379176	0.971759	24.3327	8.10522e-07	25.4368	2.99543e-06
rs16929890	0.123056	0.00848377	2.45339	0.191871	0.519162	22.332	2.2935e-06	23.2109	9.11636e-06
rs7925882	0.0819444	0.139654	3.67523	0.238297	0.734731	25.0215	5.66949e-07	26.9451	1.40908e-06
rs12229174	0.0430556	0.244519	7.27137	0.314629	1.3394	29.4723	5.67228e-08	31.4361	1.49189e-07
rs11175194	0.0522222	0.327126	7.23179	0.285731	1.33761	29.2304	6.42634e-08	32.155	1.04143e-07
rs1175549	0.275938	-0.0052113	2.23104	0.143169	0.642083	12.0735	0.000511445	12.1979	0.00224521
rs7548668	0.402096	-0.136117	1.65094	0.127055	0.477426	11.9578	0.000544197	12.3429	0.00208823
rs4908637	0.0486457	0.196029	4.70038	0.295889	1.29303	13.2145	0.000277795	14.385	0.000752209
rs12125525	0.312535	-0.144645	2.16057	0.13891	0.589569	13.4297	0.000247669	13.8218	0.000996863
rs953043	0.311222	-0.153857	2.16479	0.139278	0.589542	13.4835	0.000240666	13.9588	0.000930867
rs7546225	0.312811	-0.127659	1.80476	0.139286	0.509471	12.5487	0.000396482	12.7459	0.0017071
rs17035680	0.067053	0.137443	2.52109	0.256521	0.683969	13.5864	0.000227833	15.1057	0.000524604
rs6664316	0.274558	-0.155705	1.49548	0.144079	0.420195	12.6666	0.000372247	12.909	0.00157343
rs16853880	0.0626034	-0.235125	5.22374	0.258568	1.36427	14.6609	0.000128687	14.9653	0.000562776
rs1538534	0.063155	-0.275035	5.2436	0.257936	1.36413	14.7757	0.000121088	15.2778	0.000481365
rs804136	0.362383	0.0168508	2.333	0.135324	0.60712	14.7666	0.000121673	15.0779	0.000531957
rs2807555	0.0595698	0.129438	3.22677	0.265905	0.926337	12.1338	0.000495158	13.1392	0.00140236
rs7529220	0.11617	-0.050104	2.42671	0.199972	0.696223	12.1489	0.000491158	12.2135	0.00222772
rs4655001	0.0976282	-0.0388743	3.72601	0.216172	0.755348	24.3329	8.1043e-07	24.6097	4.52979e-06
rs12131684	0.325979	0.0613746	1.79811	0.133996	0.508897	12.4845	0.000410333	13.3474	0.00126372
rs4648955	0.325979	0.0613746	1.79811	0.133996	0.508897	12.4845	0.000410333	13.3474	0.00126372
rs12117184	0.11479	0.139523	3.51187	0.198905	0.913991	14.7636	0.000121864	16.0662	0.000324543
rs2084436	0.125207	-0.0104087	2.75197	0.193339	0.703388	15.3073	9.13622e-05	15.5591	0.000418192
rs268955	0.124379	0.00807871	2.74252	0.193326	0.703333	15.2047	9.6461e-05	15.558	0.000418435
rs904257	0.285596	0.419307	-1.9811	0.143209	0.562586	12.4003	0.000429254	18.6397	8.96288e-05
rs3104425	0.28532	0.41187	-1.97721	0.143202	0.562625	12.35	0.000440976	18.3375	0.000104247
rs11580955	0.139548	-0.175542	2.19461	0.184678	0.606548	13.0913	0.000296666	13.2698	0.00131372
rs4653193	0.255243	0.0760744	2.07531	0.147503	0.577403	12.9184	0.000325377	13.859	0.000978468
rs2229540	0.0529509	0.0806078	4.89357	0.286531	1.37309	12.7016	0.000365351	13.1364	0.0014043
rs17115362	0.100993	0.307464	3.5116	0.21372	0.755457	21.6067	3.34675e-06	26.0682	2.18454e-06
rs12564258	0.0791943	0.12223	5.76646	0.234745	1.36681	17.7994	2.45463e-05	18.6175	9.06265e-05
rs305578	0.0788748	0.34744	5.2621	0.233502	1.36568	14.8464	0.00011663	18.1886	0.000112303
rs3008855	0.245033	0.0161314	1.9566	0.150835	0.545169	12.8808	0.000331978	13.2412	0.00133266
rs11208979	0.243236	0.0213785	1.95402	0.151207	0.545199	12.8454	0.000338311	13.2498	0.00132693
rs2815361	0.242826	0.0245895	1.9524	0.151231	0.545232	12.8226	0.000342461	13.2563	0.00132263
rs2821267	0.0725717	-0.283134	4.4672	0.248579	1.13618	15.459	8.43162e-05	16.002	0.000335124
rs2200485	0.0728075	-0.282468	4.4671	0.248167	1.13618	15.4583	8.43468e-05	16.0002	0.000335429
rs17092792	0.0297849	0.477742	5.02169	0.388017	1.3761	13.3168	0.00026304	16.3887	0.000276204
rs17094728	0.0394374	-0.613199	4.30282	0.331868	1.14823	14.0426	0.000178715	15.7433	0.00038141
rs17094900	0.0394374	-0.634072	4.31232	0.332053	1.14808	14.1085	0.000172559	15.9772	0.000339314
rs17094973	0.0394592	-0.635523	4.31305	0.332058	1.14807	14.1135	0.000172109	15.9939	0.000336493
rs28378934	0.0827358	-0.176481	2.48697	0.239977	0.676833	13.5014	0.000238384	13.5115	0.00116417
rs17097106	0.0410921	0.0188055	10.7788	0.321938	1.88682	32.635	1.11193e-08	32.9422	7.02569e-08
rs12745456	0.263797	0.220466	-2.45407	0.152433	0.622995	15.517	8.17682e-05	16.4792	0.000263985
rs11161602	0.267403	0.250863	-2.46703	0.152322	0.622742	15.6939	7.44623e-05	17.1047	0.000193089
rs10873933	0.195748	0.096232	2.32196	0.164062	0.636976	13.2881	0.000267092	14.4682	0.000721548
rs12404263	0.480939	0.0913719	-1.98056	0.132127	0.512337	14.9439	0.000110756	14.9829	0.000557827
rs871854	0.342163	-0.234826	2.03185	0.137304	0.50257	16.3452	5.2791e-05	17.7741	0.000138165
rs4350209	0.369757	-0.0524745	1.94478	0.13332	0.502582	14.9737	0.000109021	14.9813	0.000558277
rs10489604	0.349062	-0.173616	2.00195	0.136204	0.502599	15.8658	6.79948e-05	16.4632	0.000266104
rs12041975	0.423565	-0.221203	1.56389	0.132117	0.4482	12.1749	0.000484366	13.5959	0.00111605
rs2273166	0.423523	-0.217975	1.56207	0.13221	0.448194	12.147	0.000491667	13.5104	0.00116483
rs3747965	0.348234	-0.181155	2.00561	0.136299	0.502596	15.9241	6.5934e-05	16.6061	0.000247756
rs4141737	0.348042	-0.182685	2.00628	0.136406	0.502594	15.9349	6.55605e-05	16.6335	0.000244389
rs2235971	0.347958	-0.182082	2.006	0.136414	0.502597	15.9303	6.57183e-05	16.6214	0.000245875
rs3860362	0.21925	-0.0144945	2.18945	0.15933	0.56244	15.1537	9.91023e-05	15.3587	0.000462274
rs7519669	0.193157	0.0400192	2.50557	0.16592	0.599643	17.4594	2.93508e-05	18.0831	0.000118384
rs6660032	0.0512962	-0.038764	6.13167	0.288304	1.37369	19.9241	8.058e-06	20.0342	4.463e-05
rs12092544	0.0699281	-0.192709	2.5633	0.250141	0.707627	13.1217	0.0002919	13.1387	0.00140267
rs1328199	0.225317	-0.0811086	2.01635	0.151917	0.562429	12.8528	0.000336971	12.8546	0.00161685
rs10494073	0.0783665	0.272726	5.67153	0.233991	1.36175	17.3462	3.11519e-05	19.7304	5.19508e-05
rs12405182	0.0783665	0.270292	5.67284	0.23397	1.36176	17.3541	3.10232e-05	19.7063	5.25816e-05
rs17019880	0.078599	0.26648	5.67469	0.233595	1.36176	17.3653	3.08408e-05	19.6727	5.34711e-05
rs4567275	0.277225	-0.0886668	1.90954	0.143364	0.544725	12.2886	0.00045574	12.3154	0.0021171
rs17023386	0.0855081	-0.109654	5.55534	0.231961	1.36987	16.4462	5.00513e-05	16.461	0.0002664
rs347905	0.123276	-0.0430935	3.94901	0.188534	1.13948	12.0106	0.000529003	12.0125	0.00246333
rs6671188	0.0502208	0.378592	5.25525	0.305338	1.3659	14.803	0.000119344	17.6417	0.000147623
rs2501346	0.426089	0.202989	-1.7973	0.129997	0.486736	13.6349	0.000222013	14.8011	0.000610905
rs6659742	0.395753	-0.191983	1.72107	0.128524	0.470323	13.3907	0.000252881	14.418	0.000739898
rs2252815	0.481247	0.0768608	-1.76843	0.127415	0.473836	13.9291	0.000189841	13.9406	0.00093937
rs11265297	0.434363	-0.0720689	1.63521	0.128833	0.447417	13.3574	0.000257401	13.359	0.00125643
rs7551141	0.444599	-0.0817706	1.45755	0.12949	0.419399	12.0779	0.000510227	12.0892	0.00237068
rs2990701	0.490072	0.0868934	1.45468	0.129367	0.417436	12.1438	0.000492505	13.5873	0.00112088
rs3007157	0.490623	0.0810541	1.4574	0.129221	0.417448	12.1886	0.000480824	13.5291	0.00115394
rs4657270	0.0590182	0.484217	5.02609	0.267722	1.36814	13.4959	0.000239085	18.1585	0.000114008
rs10800024	0.408664	0.16345	1.90302	0.127377	0.501197	14.4169	0.000146483	17.5828	0.000152033
rs858792	0.140453	-0.215192	2.89251	0.190241	0.782103	13.678	0.000216986	14.1524	0.000844971
rs1886004	0.0965251	-0.0460631	4.52097	0.219763	0.972559	21.6089	3.343e-06	21.7218	1.91948e-05
rs7517657	0.337562	-0.0123975	2.04905	0.137256	0.558042	13.4825	0.000240801	13.5882	0.00112037
rs909529	0.0546056	-0.424944	3.49382	0.286589	0.971407	12.936	0.000322327	13.8676	0.000974291
rs909532	0.0546056	-0.424944	3.49382	0.286589	0.971407	12.936	0.000322327	13.8676	0.000974291
rs742057	0.055433	-0.451076	3.5065	0.284613	0.97115	13.0369	0.000305416	14.1829	0.000832203
rs10911664	0.055433	-0.451076	3.5065	0.284613	0.97115	13.0369	0.000305416	14.1829	0.000832203
rs2757489	0.051572	-0.237512	10.909	0.28076	1.88479	33.5	7.12648e-09	33.6674	4.88887e-08
rs2422077	0.0552181	-0.195934	10.8875	0.271233	1.88449	33.3786	7.58524e-09	33.4701	5.4e-08
rs2757500	0.0512962	-0.232353	10.9063	0.281488	1.88483	33.4821	7.19217e-09	33.6325	4.97496e-08
rs2757502	0.051572	-0.237512	10.909	0.28076	1.88479	33.5	7.12648e-09	33.6674	4.88887e-08
rs2213737	0.288631	-0.140773	2.27305	0.138885	0.639132	12.6485	0.000375873	13.0363	0.00147642
rs10158707	0.0419195	0.191487	10.699	0.314577	1.88529	32.2054	1.38705e-08	33.316	5.82796e-08
rs6681720	0.090182	0.0557201	3.17282	0.224022	0.75797	17.5221	2.83989e-05	18.2382	0.000109551
rs4650965	0.245725	-0.134932	1.94226	0.14951	0.548683	12.5306	0.000400342	12.7165	0.00173237
rs3813639	0.115003	-0.407855	4.11178	0.200424	1.16082	12.5467	0.000396915	15.5156	0.000427401
rs3813640	0.113348	-0.418261	4.11739	0.202901	1.16091	12.5789	0.000390119	15.6246	0.000404729
rs2296376	0.113348	-0.418261	4.11739	0.202901	1.16091	12.5789	0.000390119	15.6246	0.000404729
rs17477864	0.0449531	0.324341	4.77405	0.306643	1.37346	12.0821	0.000509087	14.1836	0.000831912
rs3924298	0.44374	0.28943	-1.68308	0.130539	0.454252	13.7283	0.00021125	16.6584	0.00024137
rs10911583	0.349448	-0.00475322	1.8626	0.13612	0.514053	13.1287	0.000290802	13.3148	0.00128448
rs2211430	0.0460563	-0.101728	10.8384	0.296802	1.88537	33.0477	9e-09	33.0584	6.62932e-08
rs10489868	0.231109	-0.151495	1.87406	0.153859	0.516883	13.1457	0.000288184	13.3496	0.00126232
rs12081096	0.0659128	0.0720973	5.4911	0.257385	1.36702	16.1351	5.89802e-05	16.5793	0.0002511
rs10920443	0.171263	-0.114567	2.47603	0.170322	0.676147	13.4101	0.000250278	13.4582	0.00119562
rs16855698	0.0659128	-0.250673	4.87327	0.255898	1.29369	14.1899	0.000165253	14.5841	0.000680936
rs10863718	0.342825	0.0758296	2.38418	0.134714	0.545464	19.105	1.2372e-05	20.2801	3.94673e-05
rs7540143	0.150303	0.0668649	2.95011	0.178363	0.817869	13.011	0.000309671	13.5957	0.00111616
rs2666834	0.0962493	-0.0442565	5.05248	0.216915	1.10461	20.9213	4.78536e-06	20.9766	2.78598e-05
rs2666839	0.0924393	0.0154369	5.02339	0.221762	1.10481	20.6736	5.44617e-06	20.9394	2.8383e-05
rs7540160	0.317705	-0.0226732	1.64572	0.139595	0.441413	13.9002	0.000192772	14.0775	0.000877212
rs17048983	0.126104	-0.358259	3.11283	0.190397	0.631612	24.2891	8.29064e-07	25.6527	2.68893e-06
rs11804949	0.0256481	-0.804937	11.1902	0.396958	1.88805	35.1276	3.08793e-09	37.1256	8.67532e-09
rs2296802	0.0369553	0.0325626	4.05154	0.330827	1.02802	15.5324	8.11045e-05	16.0608	0.000325421
rs2273676	0.0626034	0.3224	10.632	0.26636	1.88343	31.8665	1.65144e-08	34.4305	3.33819e-08
rs542494	0.14203	-0.486397	2.63483	0.183203	0.597243	19.4627	1.02584e-05	23.5024	7.87983e-06
rs683909	0.261997	-0.402859	1.87376	0.14656	0.541175	11.9881	0.000535404	17.3083	0.000174399
rs12059546	0.188742	0.148252	1.78478	0.165252	0.497447	12.8729	0.000333377	15.0787	0.00053174
rs1578180	0.174848	0.0138899	1.9093	0.16708	0.492405	15.0351	0.000105531	15.5551	0.000419028
rs947667	0.285872	0.107597	2.12319	0.140065	0.499694	18.0539	2.14741e-05	19.9093	4.75069e-05
rs11802621	0.240342	0.168979	2.22157	0.145776	0.499794	19.7579	8.79e-06	23.0222	1.00183e-05
rs4925753	0.0938708	0.142802	4.23735	0.218348	1.0868	15.2017	9.66176e-05	16.3029	0.000288315
rs10749643	0.201711	-0.334289	2.68364	0.160446	0.553721	23.4891	1.25626e-06	25.4042	3.04478e-06
rs12071510	0.359823	0.15707	1.62513	0.134163	0.454277	12.7977	0.000347039	15.7329	0.000383395
rs6711931	0.189465	0.263554	2.56849	0.165213	0.627807	16.738	4.29123e-05	21.3375	2.32607e-05
rs17040031	0.0811258	0.133346	3.00929	0.237166	0.81219	13.7281	0.000211268	14.9522	0.000566447
rs6754007	0.075	0.179887	3.50422	0.245038	0.866574	16.3521	5.25986e-05	18.041	0.000120903
rs12618667	0.0598456	-0.0279164	4.74869	0.27346	1.36898	12.0324	0.000522849	12.0833	0.00237765
rs8179663	0.101269	0.169579	3.03099	0.210001	0.709793	18.235	1.95255e-05	20.3402	3.82979e-05
rs8179639	0.100773	0.166196	3.03283	0.210891	0.709834	18.2551	1.9321e-05	20.3089	3.89033e-05
rs13393547	0.101049	0.196311	3.01808	0.211419	0.709798	18.0797	2.11845e-05	20.5526	3.44392e-05
rs7601867	0.109763	-0.30248	2.39631	0.208537	0.605378	15.6686	7.54649e-05	16.2867	0.000290661
rs6750299	0.103696	-0.295962	2.39374	0.212431	0.60582	15.6123	7.77485e-05	16.1226	0.000315521
rs345898	0.143567	-0.308532	5.30891	0.184557	1.09108	23.6756	1.14021e-06	25.3094	3.19251e-06
rs7573335	0.108384	-0.138262	5.56979	0.206527	1.3687	16.5601	4.71315e-05	16.6878	0.000237849
rs2345722	0.326531	-0.00917847	1.89274	0.136313	0.497432	14.4781	0.000141797	14.6715	0.0006518
rs6723603	0.110314	0.0289449	6.54377	0.200676	1.36616	22.943	1.66878e-06	23.1873	9.2246e-06
rs4832616	0.112796	0.00227987	6.55699	0.199624	1.3661	23.038	1.58832e-06	23.1663	9.32168e-06
rs6749689	0.440673	-0.0444559	-1.71985	0.130039	0.486427	12.501	0.000406738	13.1345	0.00140567
rs6545975	0.418919	0.110127	2.42441	0.131473	0.627269	14.9384	0.000111081	16.5003	0.000261216
rs2005181	0.0766685	0.496377	5.28789	0.243891	1.36434	15.0216	0.000106286	20.6802	3.23113e-05
rs10432708	0.468543	0.0838143	-1.76345	0.130071	0.506537	12.1201	0.000498812	12.1642	0.00228332
rs4666199	0.469939	0.0802841	-1.76174	0.129868	0.506531	12.0969	0.000505065	12.131	0.00232161
rs1533845	0.25745	-0.176209	2.23228	0.148941	0.575486	15.0463	0.000104905	15.5203	0.000426398
rs17489237	0.150579	-0.0252408	2.11637	0.180396	0.555301	14.5253	0.000138289	14.7489	0.00062708
rs6748687	0.0234418	0.3307	6.068	0.413926	1.37716	19.4143	1.05215e-05	21.5399	2.10222e-05
rs10514784	0.0248207	0.333951	6.06729	0.402184	1.37617	19.4378	1.03932e-05	21.5916	2.0485e-05
rs17034764	0.268891	0.08676	2.83523	0.143983	0.61522	21.2382	4.05606e-06	22.5127	1.29249e-05
rs7586004	0.0617761	-0.291198	5.96615	0.262943	1.36638	19.0653	1.26318e-05	19.5826	5.59368e-05
rs11890177	0.179261	0.0359677	2.8178	0.16685	0.670126	17.681	2.61219e-05	18.2361	0.000109671
rs2289928	0.0628792	-0.257961	5.95188	0.261315	1.36652	18.9705	1.32756e-05	19.3281	6.35283e-05
rs1842941	0.156457	0.0683478	-2.12113	0.175842	0.610718	12.0629	0.000514354	12.0753	0.00238715
rs4131886	0.253723	-0.0252883	2.19767	0.14524	0.553174	15.7835	7.10211e-05	15.8957	0.000353413
rs13020003	0.301332	0.0916847	1.89411	0.138102	0.541013	12.2573	0.000463453	13.4687	0.00118936
rs6731958	0.0115894	-0.0542549	4.85874	0.601777	1.3976	12.0859	0.000508045	12.5433	0.0018891
rs17042637	0.0102041	-0.203281	4.93366	0.632194	1.40108	12.3997	0.000429404	12.6392	0.00180063
rs4335989	0.169608	-0.382148	3.56927	0.174284	0.815157	19.1724	1.19431e-05	22.2158	1.49933e-05
rs10490395	0.0331126	-0.194244	10.8876	0.354195	1.8883	33.245	8.12502e-09	33.245	6.03872e-08
rs7604277	0.370105	-0.245562	2.76622	0.132756	0.615513	20.1976	6.98391e-06	22.0991	1.58941e-05
rs11884767	0.108996	-0.307862	5.97205	0.209044	1.36392	19.1721	1.19446e-05	20.5346	3.47515e-05
rs17550035	0.114451	-0.328352	5.98253	0.204752	1.36368	19.2463	1.14893e-05	20.9415	2.83539e-05
rs1796434	0.135411	-0.34419	3.55997	0.188434	1.0068	12.5029	0.000406329	14.8096	0.00060832
rs17017706	0.0780474	0.487382	2.97339	0.238938	0.859402	11.9705	0.000540498	18.4237	9.9847e-05
rs907574	0.0783232	0.462257	2.9855	0.238845	0.859515	12.065	0.000513776	18.0055	0.000123073
rs17021086	0.0772201	0.440541	2.99463	0.241692	0.859936	12.127	0.000496962	17.5788	0.00015234
rs7591530	0.293436	-0.274171	2.27962	0.142857	0.578211	15.5436	8.06231e-05	17.5767	0.000152499
rs10208940	0.144788	0.166043	3.19206	0.181387	0.642322	24.6965	6.71057e-07	27.2487	1.21068e-06
rs6716351	0.271649	-0.199946	2.15604	0.140787	0.580795	13.7805	0.000205452	14.7461	0.000627949
rs6546738	0.141202	-0.150157	2.36153	0.180116	0.632072	13.959	0.000186841	14.0567	0.000886399
rs7589043	0.240761	-0.185011	2.41309	0.14522	0.596813	16.3483	5.27037e-05	16.9726	0.00020628
rs6546741	0.254826	-0.191669	2.15249	0.143338	0.581033	13.724	0.000211737	14.5156	0.000704662
rs4852856	0.242967	-0.142607	2.18445	0.144078	0.596685	13.4027	0.000251259	13.7158	0.00105109
rs2041666	0.182019	-0.0429601	2.37153	0.15868	0.590292	16.1407	5.88062e-05	16.2069	0.0003025
rs17017410	0.143411	-0.143832	3.18015	0.178374	0.866918	13.4567	0.000244128	13.6519	0.00108524
rs7590351	0.141754	-0.111676	3.16404	0.185234	0.867242	13.3108	0.000263889	13.3631	0.00125382
rs7564961	0.0273028	-0.307943	6.3775	0.403401	1.3763	21.472	3.59032e-06	21.4837	2.16214e-05
rs1965833	0.140254	-0.426695	2.33582	0.186198	0.641607	13.2538	0.000272022	16.4716	0.000264992
rs17018937	0.0245449	-0.35641	5.80841	0.418653	1.10612	27.5744	1.51166e-07	27.5856	1.023e-06
rs10201249	0.113072	0.0471002	4.08308	0.198646	0.906301	20.297	6.63048e-06	20.8281	3.00075e-05
rs3112996	0.240761	-0.141089	2.5856	0.153188	0.613467	17.7639	2.50083e-05	17.9572	0.000126076
rs3105104	0.240761	-0.141089	2.5856	0.153188	0.613467	17.7639	2.50083e-05	17.9572	0.000126076
rs3112228	0.240761	-0.141089	2.5856	0.153188	0.613467	17.7639	2.50083e-05	17.9572	0.000126076
rs2320624	0.241313	-0.137005	2.58365	0.153228	0.613468	17.737	2.53639e-05	17.908	0.000129222
rs6725821	0.241037	-0.139854	2.585	0.153344	0.613475	17.7553	2.51218e-05	17.9406	0.000127129
rs889852	0.246001	-0.106826	2.37108	0.152638	0.606257	15.296	9.19094e-05	15.3576	0.000462524
rs11897976	0.235797	-0.196995	2.61102	0.15377	0.613338	18.1225	2.07134e-05	18.7577	8.44917e-05
rs2140588	0.32267	-0.132847	1.88114	0.139272	0.509856	13.6128	0.000224649	13.8257	0.000994937
rs12469531	0.0402648	0.369486	5.33824	0.321626	1.37026	15.1771	9.78826e-05	17.8319	0.000134228
rs2029580	0.0568119	-0.0137505	7.12826	0.275724	1.36365	27.3249	1.72e-07	27.534	1.04969e-06
rs1388402	0.057947	-0.0123412	7.12764	0.27366	1.36366	27.3198	1.72436e-07	27.5336	1.04993e-06
rs10169108	0.257308	-0.176001	1.86602	0.146465	0.518491	12.9524	0.000319513	13.464	0.00119217
rs12469732	0.10342	0.0252925	7.10912	0.21305	1.3614	27.2686	1.77067e-07	27.5458	1.04352e-06
rs17743968	0.0990618	0.0446671	7.09917	0.216864	1.36166	27.1819	1.85189e-07	27.5746	1.02863e-06
rs7573824	0.340871	0.177481	2.04611	0.132946	0.575306	12.6492	0.000375726	15.7343	0.000383124
rs11902275	0.343629	0.1431	2.06362	0.132583	0.575343	12.8648	0.000334817	15.1123	0.00052288
rs878461	0.0565361	-0.0525911	2.90182	0.277316	0.80048	13.1413	0.000288851	13.3358	0.00127107
rs777567	0.0466078	-0.0181072	2.88473	0.306299	0.803241	12.8979	0.000328951	13.3031	0.00129203
rs2078028	0.0568119	-0.306102	3.02745	0.279432	0.800358	14.3082	0.000155188	14.5084	0.000707196
rs334162	0.0587424	-0.230056	2.98986	0.27294	0.799935	13.9698	0.000185766	14.0152	0.000904959
rs17015347	0.0562603	-0.303688	3.02656	0.280715	0.800525	14.2939	0.000156374	14.4786	0.000717829
rs7570609	0.0617761	-0.410151	2.72672	0.268676	0.760532	12.8542	0.000336717	13.6857	0.00106707
rs6707186	0.0609487	-0.40049	2.72196	0.270439	0.760718	12.8031	0.000346044	13.5474	0.00114343
rs13403811	0.0612245	-0.408708	2.72639	0.269795	0.760682	12.8461	0.00033819	13.6499	0.00108632
rs4517924	0.134032	-0.00800708	2.80546	0.187754	0.735093	14.5654	0.000135378	14.7606	0.000623423
rs11674833	0.410094	0.109372	-1.62854	0.133539	0.453489	12.8963	0.000329228	12.9933	0.00150848
rs4488723	0.40513	0.128817	-1.63791	0.133288	0.453436	13.0482	0.000303579	13.2583	0.00132126
rs4525746	0.408439	0.110182	-1.6291	0.133389	0.453505	12.9042	0.000327848	13.0049	0.00149975
rs1898422	0.189608	-0.10798	2.47148	0.163711	0.606017	16.632	4.53792e-05	16.6414	0.000243425
rs6713253	0.0565361	0.0620244	4.77063	0.272049	1.02317	21.74	3.12217e-06	22.5052	1.29738e-05
rs3928425	0.175676	-0.0607938	2.56581	0.168427	0.568636	20.3601	6.41545e-06	20.4527	3.62031e-05
rs12612543	0.219889	0.139627	2.24098	0.156888	0.525792	18.1656	2.02507e-05	20.4239	3.67292e-05
rs12617212	0.181291	0.112923	2.06236	0.167197	0.527039	15.3124	9.11144e-05	16.9633	0.000207233
rs10173102	0.204357	0.0184038	2.10769	0.160801	0.526568	16.0216	6.26244e-05	16.5162	0.000259147
rs16825854	0.12107	-0.0866311	2.38522	0.198058	0.53981	19.5242	9.93344e-06	19.6456	5.42011e-05
rs2130858	0.205736	-0.0264159	2.27049	0.160357	0.582916	15.1714	9.818e-05	15.2955	0.000477119
rs2035786	0.150855	0.106511	2.53333	0.179	0.584857	18.7623	1.48069e-05	20.3518	3.80772e-05
rs12479145	0.199779	-0.0932048	2.07987	0.161905	0.570379	13.2968	0.000265863	13.3028	0.00129219
rs16825985	0.127689	-0.146632	2.89015	0.190654	0.593643	23.7023	1.12446e-06	23.7025	7.12968e-06
rs4407186	0.119967	-0.198345	2.38764	0.198411	0.675286	12.5015	0.000406632	12.7525	0.00170152
rs10490592	0.114451	-0.154038	2.36624	0.202939	0.675696	12.2635	0.000461911	12.3265	0.00210538
rs16827625	0.0468836	-0.101822	7.17249	0.294471	1.36516	27.6041	1.48865e-07	27.6529	9.89124e-07
rs1838675	0.315193	0.00156321	1.90161	0.137772	0.485481	15.3426	8.96731e-05	15.6363	0.000402368
rs3771706	0.111142	-0.213188	2.95197	0.206009	0.800716	13.5915	0.000227216	13.9246	0.000946936
rs3771709	0.112245	-0.185761	2.93822	0.205229	0.80067	13.4667	0.000242837	13.6711	0.00107486
rs3771711	0.112521	-0.19084	2.94071	0.205042	0.800652	13.4901	0.000239823	13.7185	0.00104973
rs788159	0.43519	-0.0184766	1.87926	0.129312	0.52987	12.5787	0.000390172	12.6517	0.00178941
rs4972618	0.426365	0.0743366	1.89344	0.132398	0.517992	13.3616	0.000256835	14.444	0.000730348
rs1950038	0.298895	0.146568	2.1681	0.139512	0.504248	18.4872	1.71052e-05	21.2137	2.47465e-05
rs10497689	0.047711	0.201869	5.01078	0.301725	1.36597	13.4564	0.000244177	14.583	0.000681295
rs17732729	0.169057	0.133277	2.49031	0.169188	0.64588	14.8663	0.000115406	16.5667	0.000252684
rs6434642	0.070877	-0.0763671	3.1938	0.258608	0.901575	12.5491	0.000396406	12.5877	0.00184762
rs11893616	0.236886	0.0237885	2.11804	0.150597	0.58458	13.1274	0.000291006	13.4991	0.00117143
rs7571824	0.165747	-0.0818533	2.08792	0.172799	0.583291	12.8132	0.000344177	12.8155	0.00164872
rs10755019	0.166023	-0.0966193	2.09514	0.172988	0.583282	12.9024	0.000328161	12.9037	0.00157761
rs13409418	0.103144	-0.145388	3.25618	0.211102	0.729862	19.9037	8.14406e-06	19.9072	4.7556e-05
rs13429334	0.121897	-0.140666	2.43251	0.198504	0.645952	14.181	0.000166036	14.1985	0.000825702
rs10170188	0.25	0.0390783	2.15813	0.148248	0.610086	12.5134	0.000404048	12.9671	0.0015284
rs7420812	0.150028	-0.0408443	2.58446	0.178176	0.738209	12.2569	0.000463536	12.2961	0.00213767
rs13420297	0.0639823	-0.321036	2.33222	0.270306	0.650204	12.8659	0.000334623	13.0872	0.00143926
rs6435472	0.388736	-0.04457	-1.93753	0.131993	0.526272	13.5543	0.000231761	14.2157	0.000818655
rs4673546	0.176503	0.128383	2.33278	0.16723	0.610419	14.6047	0.000132586	16.2657	0.000293732
rs10932355	0.186431	0.221988	2.7494	0.163112	0.550472	24.9463	5.89508e-07	29.4078	4.11317e-07
rs186471	0.0626034	0.184566	5.30298	0.268529	1.36503	15.0923	0.000102382	16.2419	0.000297242
rs1384393	0.0868726	-0.140499	3.72537	0.224176	1.00779	13.6646	0.000218532	13.7131	0.00105256
rs16849504	0.0871484	-0.141961	3.72595	0.223932	1.00775	13.67	0.000217906	13.7222	0.00104775
rs16860351	0.206288	-0.119186	2.16724	0.160526	0.619422	12.2417	0.000467339	12.3151	0.00211742
rs16862205	0.0471594	0.197558	6.12766	0.297087	1.37091	19.9788	7.83043e-06	21.3415	2.3214e-05
rs6436247	0.339768	-0.0897459	1.70408	0.136446	0.477458	12.7383	0.000358244	12.7657	0.00169026
rs7595587	0.464699	0.0805027	-1.72752	0.128031	0.489747	12.4423	0.00041972	12.4695	0.0019601
rs17370420	0.104799	0.125039	3.2286	0.212297	0.925458	12.1707	0.000485463	13.1871	0.00136915
rs1584460	0.105801	-0.190687	2.21713	0.21214	0.624517	12.6035	0.000385016	12.6949	0.00175124
rs10165533	0.233315	-0.0545328	2.30052	0.152092	0.562423	16.7312	4.30666e-05	16.7704	0.000228221
rs12475976	0.160232	-0.169125	2.42933	0.171563	0.522885	21.5853	3.38428e-06	21.6361	2.00348e-05
rs13411060	0.176227	-0.210194	2.26573	0.164848	0.535229	17.9199	2.30396e-05	18.3186	0.000105235
rs7582828	0.244071	-0.0263792	2.12273	0.14898	0.590087	12.9406	0.000321527	13.0136	0.00149327
rs3751109	0.174669	0.134546	2.5721	0.170792	0.705099	13.3068	0.00026444	14.7859	0.000615583
rs3751107	0.174573	0.134054	2.5723	0.17078	0.705105	13.3087	0.000264182	14.7814	0.000616963
rs7598559	0.174573	0.135978	2.34999	0.170496	0.67988	11.9473	0.000547273	13.4306	0.0012122
rs9646713	0.17798	0.133676	2.35106	0.169563	0.679834	11.9597	0.000543627	13.416	0.00122112
rs2305171	0.170436	0.0263123	2.05837	0.171542	0.559995	13.5108	0.000237197	14.0413	0.000893249
rs1385464	0.395695	-0.0235982	2.3791	0.130303	0.598228	15.8158	6.98183e-05	15.8647	0.000358938
rs17749633	0.405353	0.0687927	2.08599	0.133722	0.592562	12.3924	0.000431076	13.2086	0.00135453
rs2588357	0.253035	0.155416	2.63896	0.149427	0.612292	18.5758	1.63278e-05	20.9778	2.78445e-05
rs6767746	0.178808	-0.0901278	2.35988	0.1692	0.547091	18.6064	1.60682e-05	18.6227	9.03918e-05
rs7636883	0.252068	-0.137904	2.58934	0.144904	0.578276	20.0496	7.54572e-06	20.2381	4.03052e-05
rs3774161	0.0976282	-0.101435	2.78808	0.21478	0.759834	13.464	0.000243191	13.4649	0.00119164
rs28280	0.31936	-0.282933	2.03013	0.136063	0.557647	13.2535	0.000272078	15.9783	0.000339116
rs13090409	0.110314	-0.0247553	2.81164	0.204795	0.787132	12.7592	0.000354257	12.8822	0.00159467
rs9841925	0.135762	-0.0994713	2.84958	0.187812	0.78606	13.1416	0.000288806	13.15	0.00139483
rs2881979	0.0810811	-0.231368	3.00256	0.233774	0.831327	13.0449	0.000304119	13.2877	0.00130203
rs1116048	0.194981	0.0390347	2.4561	0.162561	0.696993	12.4175	0.000425326	12.8282	0.00163826
rs2347309	0.33701	-0.0497299	1.99908	0.138669	0.553075	13.0644	0.000300955	13.0716	0.00145055
rs9883374	0.490347	-0.107024	1.55848	0.133742	0.445377	12.2447	0.000466589	12.3424	0.00208869
rs7619783	0.171263	-0.046802	3.11439	0.173758	0.753497	17.0837	3.57677e-05	17.1167	0.000191936
rs4858524	0.376172	0.082125	1.98549	0.13096	0.539564	13.5409	0.000233417	14.6805	0.000648903
rs1349264	0.17016	0.0122342	2.77211	0.169276	0.781083	12.5958	0.000386614	12.8025	0.00165949
rs7646981	0.102925	0.207312	2.72447	0.214377	0.78285	12.1118	0.000501046	14.1735	0.000836125
rs3773086	0.0764349	0.102006	3.66004	0.244938	0.954261	14.7108	0.000125326	15.4985	0.000431057
rs17024608	0.0865968	0.105427	3.3444	0.224988	0.923573	13.1128	0.000293289	13.9496	0.000935138
rs17036721	0.173194	-0.227979	5.49644	0.171005	1.36015	16.3302	5.32097e-05	17.5583	0.000153913
rs11719053	0.0568119	-0.0246256	2.49137	0.278162	0.702813	12.566	0.000392837	12.9717	0.0015249
rs13093404	0.090182	0.228255	3.27318	0.219218	0.839084	15.217	9.58363e-05	17.6715	0.000145438
rs7641315	0.0725317	0.351066	3.27692	0.244407	0.895626	13.3869	0.000253394	17.1334	0.000190336
rs12488237	0.0631899	0.409732	3.25165	0.264769	0.896615	13.1521	0.0002872	17.4677	0.000161039
rs969242	0.0455047	-0.131203	10.8529	0.305674	1.88566	33.1255	8.64002e-09	33.1263	6.40779e-08
rs11714152	0.0505525	-0.167394	5.4404	0.292014	1.36428	15.902	6.67075e-05	15.9304	0.000347345
rs3772985	0.110651	0.0750547	5.04847	0.199318	1.13614	19.7449	8.84961e-06	20.3182	3.87215e-05
rs670592	0.125758	0.060546	2.40069	0.193464	0.655647	13.407	0.000250681	14.1156	0.000860682
rs534185	0.114451	-0.0341601	2.44632	0.199472	0.656095	13.9025	0.000192546	14.0464	0.00089096
rs2251216	0.153889	-0.211118	2.038	0.179905	0.572605	12.6677	0.000372037	13.0965	0.0014326
rs17365525	0.067053	-0.170091	5.52963	0.249126	1.36304	16.4579	4.97433e-05	16.5609	0.00025342
rs17064044	0.0736349	0.428217	3.04069	0.246043	0.744466	16.6822	4.41937e-05	22.6799	1.18884e-05
rs717292	0.0725717	0.443753	3.98217	0.246254	0.841934	22.3709	2.24753e-06	28.6938	5.87802e-07
rs17683604	0.0830116	0.323158	4.04281	0.229467	0.840974	23.1101	1.52983e-06	27.412	1.11571e-06
rs17632681	0.0810811	0.320535	4.04358	0.231056	0.841144	23.1095	1.53029e-06	27.3524	1.14948e-06
rs12108098	0.110039	0.156456	1.96245	0.204196	0.555665	12.473	0.000412871	14.5838	0.000681017
rs9842130	0.0457805	0.366946	3.32381	0.310522	0.935429	12.6256	0.000380507	15.8433	0.000362811
rs17068891	0.0730833	0.12125	3.84228	0.237325	0.972311	15.6159	7.75979e-05	16.5861	0.000250244
rs1720545	0.271649	0.224386	-1.80382	0.147536	0.516414	12.2009	0.000477671	13.2664	0.00131592
rs1829891	0.284091	0.218924	-1.7011	0.14496	0.471579	13.0123	0.000309452	13.9647	0.000928119
rs869557	0.189189	-0.30302	2.7799	0.160559	0.642983	18.6922	1.53612e-05	20.5485	3.4511e-05
rs9849546	0.240761	0.159689	2.17885	0.152745	0.593486	13.4783	0.000241342	15.7783	0.000374781
rs1001689	0.115003	-0.263108	2.5846	0.201759	0.705289	13.4293	0.000247727	14.0537	0.00088771
rs7630256	0.0741561	-0.240703	2.82439	0.247703	0.786177	12.9065	0.000327442	13.0829	0.0014424
rs9868043	0.169702	0.181173	2.60733	0.170494	0.620869	17.6356	2.67526e-05	20.383	3.74877e-05
rs1166996	0.210976	-0.00120253	2.67352	0.158457	0.715641	13.9565	0.00018709	14.1274	0.00085562
rs6766804	0.233039	-0.125873	2.26056	0.15128	0.515417	19.2359	1.15517e-05	19.2657	6.554e-05
rs9849387	0.392443	-0.202398	1.60309	0.12868	0.451544	12.6041	0.000384893	13.7617	0.00102727
rs1827435	0.132174	-0.228319	3.04551	0.186584	0.720671	17.8586	2.37947e-05	18.3683	0.000102656
rs11127817	0.0333885	0.117917	5.77296	0.351212	1.37208	17.7025	2.58284e-05	18.4575	9.81747e-05
rs17020896	0.0328185	0.11499	5.77421	0.351257	1.37216	17.7083	2.57496e-05	18.4519	9.84505e-05
rs17021121	0.0758411	0.225633	4.82213	0.237714	1.37027	12.3842	0.000432984	13.9642	0.000928364
rs12629641	0.215665	-0.0709998	2.18999	0.156606	0.62987	12.0888	0.000507265	12.0899	0.00236974
rs10511089	0.120794	0.0610403	5.56188	0.198506	1.13737	23.9134	1.00769e-06	24.4491	4.90853e-06
rs12629186	0.122449	0.105801	5.03152	0.199795	1.13439	19.673	9.18882e-06	20.5134	3.51212e-05
rs9809799	0.10878	-0.0953303	4.13037	0.211455	0.7564	29.8177	4.74644e-08	29.9182	3.18679e-07
rs7629690	0.247241	0.206533	2.25152	0.148161	0.646484	12.1293	0.000496351	15.3077	0.000474223
rs6551338	0.153698	-0.145585	2.16934	0.180944	0.604471	12.8796	0.000332174	12.9663	0.00152897
rs7620512	0.0526751	0.156588	10.709	0.289478	1.88532	32.265	1.34513e-08	33.2367	6.06382e-08
rs10049306	0.0444015	0.172395	5.21814	0.308531	1.3613	14.6935	0.000126481	15.6894	0.000391828
rs9827573	0.028406	0.383186	5.11308	0.382492	1.3657	14.017	0.000181166	16.3867	0.000276489
rs4131120	0.0402648	0.28545	5.16314	0.326173	1.36197	14.3712	0.000150078	16.1469	0.000311705
rs2961193	0.0416437	0.0399291	5.28434	0.318621	1.36179	15.0578	0.000104267	15.3903	0.000455019
rs16854238	0.027027	0.352813	5.31685	0.380848	1.37861	14.874	0.000114939	17.1015	0.000193404
rs1289764	0.0275612	0.66645	5.15104	0.373843	1.37752	13.9828	0.000184493	19.4421	6.00061e-05
rs2699975	0.0239934	0.00111995	5.83001	0.415349	1.37825	17.893	2.33679e-05	18.3437	0.000103926
rs16844893	0.028406	0.0430426	10.7665	0.386973	1.88999	32.4512	1.22222e-08	32.9513	6.99372e-08
rs2614678	0.0226145	0.38207	10.5977	0.440354	1.89217	31.3692	2.13344e-08	33.7053	4.8e-08
rs9865422	0.0237176	0.350113	10.6141	0.430145	1.89157	31.4863	2.00853e-08	33.6133	5.02296e-08
rs2399318	0.0212472	0.182726	10.6976	0.455691	1.89324	31.9275	1.6e-08	33.1025	6.48473e-08
rs3821560	0.0780474	0.190264	4.84409	0.238659	1.36994	12.5032	0.000406258	13.6969	0.00106111
rs9878946	0.0719801	0.118555	7.0619	0.238412	1.3625	26.8641	2.18281e-07	27.7826	9.27e-07
rs532411	0.0730833	0.112834	7.06516	0.237015	1.36237	26.8937	2.15e-07	27.7616	9.36799e-07
rs487848	0.0730833	0.112834	7.06516	0.237015	1.36237	26.8937	2.15e-07	27.7616	9.36799e-07
rs2288678	0.0951462	-0.032307	4.46627	0.219573	1.00094	19.9102	8.11662e-06	20.0475	4.43341e-05
rs10934626	0.10535	0.0574431	3.06399	0.210035	0.87705	12.2046	0.000476708	12.7156	0.00173321
rs1498719	0.0617761	0.361147	2.7338	0.262038	0.787399	12.0544	0.000516713	15.8878	0.000354828
rs864800	0.314948	0.219996	1.93089	0.142034	0.541533	12.7135	0.00036303	16.8775	0.00021632
rs7612961	0.266427	0.274431	2.15027	0.148161	0.582464	13.6285	0.000222777	19.1059	7.09907e-05
rs13320368	0.0615003	-0.0313123	4.18012	0.262712	0.975448	18.3641	1.82462e-05	18.5812	9.22884e-05
rs641320	0.0681191	-0.149857	4.80835	0.255478	1.13528	17.9386	2.28145e-05	17.9496	0.000126557
rs6789124	0.158577	-0.0990854	2.17552	0.173374	0.602605	13.0335	0.00030597	13.0387	0.0014746
rs11716660	0.158853	-0.1063	2.17915	0.173273	0.602626	13.0761	0.000299084	13.0888	0.00143813
rs11714886	0.212355	-0.153237	2.76658	0.155428	0.558772	24.5142	7.37655e-07	24.6184	4.51e-06
rs13083686	0.19636	0.124095	3.72404	0.160452	1.00794	13.6507	0.000220157	14.7692	0.00062075
rs9859874	0.0587424	0.00332902	5.49767	0.270758	1.37081	16.0843	6.05856e-05	16.2357	0.000298169
rs6414361	0.0590834	-0.00289162	5.50061	0.270125	1.37073	16.1034	5.99746e-05	16.2357	0.000298175
rs7433333	0.0587424	-0.0125033	5.50512	0.270468	1.3707	16.1304	5.91258e-05	16.2377	0.000297871
rs1877259	0.303916	-0.0598124	1.95808	0.137802	0.549924	12.6781	0.000369964	12.6783	0.0017658
rs9872768	0.304192	-0.0222198	1.9404	0.137668	0.549954	12.4489	0.000418232	12.5148	0.00191619
rs9836760	0.353833	-0.0372576	1.91656	0.131866	0.527862	13.1827	0.000282541	13.2052	0.0013568
rs9822199	0.150303	0.119244	3.31994	0.179166	0.938098	12.5246	0.000401629	13.5261	0.00115572
rs6809359	0.19112	0.114324	2.45963	0.162331	0.655442	14.0823	0.000174987	15.4201	0.000448298
rs12152279	0.191055	0.0948479	2.46897	0.162382	0.655468	14.1882	0.000165403	15.264	0.000484687
rs2218089	0.0893547	0.394367	2.84293	0.221916	0.696511	16.6601	4.47124e-05	22.7683	1.13745e-05
rs13326718	0.0912852	-0.202934	3.35859	0.226971	0.923232	13.234	0.000274918	13.4365	0.00120863
rs6808758	0.028406	0.618807	5.01263	0.379491	1.36348	13.5156	0.000236585	18.0561	0.000119998
rs9817753	0.395477	0.0426037	-1.79669	0.131685	0.509354	12.4425	0.000419671	12.4563	0.00197311
rs12636168	0.0904578	0.127861	2.62877	0.218699	0.716124	13.475	0.000241764	14.844	0.00059795
rs16829313	0.0499173	-0.313239	4.90224	0.296232	1.37157	12.7748	0.000351328	13.1984	0.00136147
rs1463443	0.119415	0.0757739	3.68385	0.195745	0.797621	21.331	3.86441e-06	22.2769	1.45422e-05
rs9811462	0.0943709	-0.070719	3.3797	0.214767	0.920908	13.4686	0.000242586	13.4749	0.00118569
rs4687402	0.0601213	-0.0973194	5.86211	0.271877	1.36356	18.4825	1.71471e-05	18.4876	9.67108e-05
rs13062154	0.0774959	0.0268075	5.42497	0.240972	1.36635	15.7641	7.17495e-05	15.9675	0.000340951
rs6797622	0.0959735	-0.0753459	2.84988	0.221172	0.697856	16.6771	4.43117e-05	16.7727	0.00022796
rs9837977	0.100662	-0.0305412	2.82733	0.21488	0.697177	16.4462	5.00494e-05	16.6759	0.000239257
rs4689241	0.455574	0.0643993	1.97723	0.127813	0.569914	12.0364	0.000521731	12.8528	0.00161825
rs894486	0.43681	-0.0146857	2.28077	0.127398	0.596271	14.6311	0.000130742	14.7235	0.000635096
rs2980181	0.439603	0.00617443	2.27012	0.127176	0.596247	14.4959	0.000140465	14.7125	0.000638605
rs894484	0.452236	0.0516402	1.98382	0.127655	0.569884	12.118	0.000499377	12.762	0.00169346
rs1020265	0.460817	0.0237659	2.22475	0.126904	0.596097	13.9293	0.000189816	14.2689	0.000797154
rs767294	0.267788	0.0177435	1.75649	0.150079	0.47491	13.6794	0.000216814	14.1496	0.000846165
rs4334691	0.172642	-0.162117	2.32865	0.170354	0.538933	18.6698	1.55422e-05	18.7409	8.52057e-05
rs7684204	0.237728	-0.104099	1.84859	0.149905	0.503841	13.4616	0.000243501	13.4799	0.00118271
rs2285770	0.0787293	-0.393955	3.35069	0.236507	0.921176	13.2307	0.0002754	14.7173	0.000637054
rs2285769	0.0781336	-0.409266	3.35829	0.237245	0.92118	13.2907	0.000266729	14.9199	0.00057568
rs2285766	0.0794264	-0.393884	3.35078	0.235495	0.921118	13.2331	0.000275048	14.7403	0.000629758
rs2269849	0.0793695	-0.383104	3.30428	0.236852	0.924483	12.7749	0.00035131	14.1704	0.000837415
rs16841112	0.0794702	-0.425457	3.36684	0.235402	0.921038	13.3625	0.000256701	15.2125	0.000497335
rs2285761	0.178078	-0.293401	2.18156	0.166055	0.577321	14.2791	0.000157605	15.8653	0.000358837
rs2276967	0.0739106	-0.54088	3.42415	0.242754	0.921115	13.8191	0.000201283	16.9216	0.000211607
rs7376483	0.170254	-0.34072	2.20427	0.168912	0.577368	14.5755	0.000134655	16.8189	0.000222749
rs16841721	0.0496689	0.440193	6.33225	0.292313	1.36993	21.3658	3.79474e-06	25.463	2.9565e-06
rs10489095	0.0772201	-0.0735442	10.8244	0.236128	1.88327	33.0357	9e-09	33.0375	6.7e-08
rs10939537	0.0584666	-0.124435	5.89351	0.273026	1.36825	18.553	1.65242e-05	18.5535	9.35754e-05
rs17542486	0.107557	0.118723	2.56873	0.208643	0.715253	12.8978	0.000328968	14.1166	0.000860248
rs35570804	0.21925	0.468824	2.15913	0.154698	0.602778	12.8305	0.000341019	25.047	3.64e-06
rs7667509	0.0755654	-0.132734	3.27587	0.241305	0.923744	12.5762	0.000390688	12.584	0.00185105
rs9998717	0.410921	-0.257003	2.21966	0.131376	0.576206	14.8394	0.000117062	17.1664	0.000187221
rs10938677	0.314948	0.0583159	-1.98463	0.138374	0.569304	12.1526	0.000490196	12.1528	0.00229639
rs4865181	0.182019	0.0137053	3.33934	0.16233	0.692913	23.2255	1.44076e-06	23.626	7.40757e-06
rs4865182	0.188086	-0.0245129	3.35785	0.15955	0.692819	23.49	1.25562e-06	23.6427	7.346e-06
rs1128864	0.242416	-0.227983	2.11726	0.146829	0.53374	15.7358	7.2831e-05	16.8058	0.000224214
rs4458448	0.126034	0.0411851	2.90975	0.192795	0.832758	12.2088	0.000475638	12.5768	0.0018577
rs1495637	0.229178	-0.125944	2.57447	0.153254	0.708167	13.2162	0.000277546	13.4229	0.00121689
rs10007784	0.229895	-0.126705	2.57506	0.1535	0.708206	13.2207	0.000276873	13.429	0.00121322
rs11722928	0.212355	-0.100808	2.50343	0.15496	0.645222	15.054	0.000104478	15.0991	0.000526333
rs9992933	0.213458	-0.109803	2.50774	0.154751	0.645208	15.1066	0.000101607	15.1801	0.000505466
rs12508626	0.0157198	0.0089212	5.29962	0.526199	1.37733	14.8051	0.000119211	15.3748	0.00045857
rs17014254	0.040287	-0.232215	4.07113	0.328938	1.14584	12.6235	0.000380921	12.6662	0.00177657
rs894996	0.0769443	0.0106737	4.05681	0.241229	1.14202	12.6189	0.000381873	12.772	0.00168501
rs4340861	0.286542	0.1295	1.89504	0.141102	0.51006	13.8036	0.000202941	15.9493	0.000344072
rs11098033	0.055433	-0.296677	4.8421	0.273507	1.14376	17.9224	2.30102e-05	18.2703	0.000107812
rs478454	0.482892	0.00179145	2.04436	0.128394	0.521743	15.3533	8.91643e-05	15.585	0.000412825
rs2443057	0.369757	0.0228667	2.58861	0.133903	0.581416	19.8225	8.49754e-06	20.273	3.96078e-05
rs6533579	0.417264	-0.0250255	2.16527	0.132398	0.562282	14.8292	0.000117702	14.8901	0.000584343
rs298980	0.30171	-0.186606	2.00024	0.140217	0.526877	14.4127	0.000146809	15.1146	0.000522295
rs12509236	0.306122	-0.165395	1.98964	0.139579	0.526878	14.2603	0.000159185	14.7448	0.000628348
rs3860074	0.304084	0.123242	2.21285	0.139898	0.519096	18.1723	2.01791e-05	20.2564	3.99365e-05
rs4421000	0.4738	-0.313505	1.90813	0.129366	0.494199	14.9078	0.000112897	18.7186	8.61587e-05
rs1511138	0.0865968	0.0140154	2.83841	0.226386	0.71201	15.892	6.706e-05	16.345	0.000282313
rs17011412	0.175676	-0.246819	2.11736	0.167447	0.577553	13.4403	0.000246282	14.3949	0.000748505
rs340441	0.129895	-0.115168	2.34976	0.192294	0.625291	14.1216	0.000171366	14.1249	0.000856689
rs340446	0.147545	-0.110274	2.34698	0.182729	0.624549	14.1217	0.000171356	14.1304	0.000854324
rs7670859	0.18257	-0.270776	2.07765	0.168691	0.596433	12.1345	0.000494973	13.4556	0.00119714
rs17012111	0.166851	-0.285213	2.088	0.174395	0.597085	12.229	0.000470532	13.5544	0.00113948
rs12513116	0.0816327	0.0312767	5.24073	0.236679	1.36832	14.6692	0.000128125	14.8779	0.000587895
rs10007934	0.0772201	0.140013	2.82196	0.246489	0.746654	14.2844	0.000157161	15.7342	0.000383143
rs2353934	0.0976282	0.0185119	4.07468	0.216531	1.00266	16.515	4.82664e-05	16.7829	0.000226801
rs7442087	0.0976282	0.0185119	4.07468	0.216531	1.00266	16.515	4.82664e-05	16.7829	0.000226801
rs2355233	0.128106	0.221217	3.3217	0.190427	0.850719	15.2457	9.43917e-05	17.8339	0.0001341
rs17770092	0.111693	0.180914	3.30902	0.201455	0.914551	13.0913	0.000296666	14.7852	0.000615792
rs17832354	0.111479	0.178194	3.31035	0.201606	0.914568	13.1014	0.000295083	14.7598	0.000623672
rs7658783	0.0582873	-0.321778	10.9416	0.279	1.88376	33.7376	6.30703e-09	34.2932	3.57548e-08
rs11945064	0.137617	0.0375961	3.37615	0.1816	0.718026	22.1086	2.57647e-06	22.743	1.15193e-05
rs4296721	0.070877	0.0547743	3.13522	0.24959	0.865399	13.1251	0.000291368	13.6725	0.00107414
rs17039765	0.0148924	0.0628814	10.7571	0.524619	1.8977	32.1321	1.44041e-08	32.9534	6.98662e-08
rs2955267	0.0774959	0.0863538	3.63771	0.243291	0.967997	14.1224	0.00017129	14.8001	0.000611215
rs17069075	0.0904578	-0.242616	4.68764	0.219044	1.29365	13.1304	0.000290541	13.7901	0.0010128
rs11721827	0.130723	0.00967742	2.71865	0.191785	0.781653	12.097	0.000505023	12.3154	0.00211708
rs1715052	0.108384	-0.0718504	3.51836	0.207158	0.911622	14.8954	0.000113642	14.9007	0.000581245
rs13172746	0.165196	0.0346075	2.96495	0.173594	0.756877	15.3456	8.95277e-05	15.7462	0.000380843
rs13153232	0.197187	-0.0341551	2.99787	0.162536	0.756325	15.7111	7.3789e-05	15.7507	0.000379996
rs13189295	0.197558	-0.00646737	2.98464	0.162755	0.756432	15.5684	7.95755e-05	15.7078	0.000388244
rs4493711	0.198566	-0.107299	3.6599	0.162612	0.788243	21.5584	3.43216e-06	21.5971	2.04287e-05
rs4866542	0.0904815	0.0829138	2.62663	0.223734	0.699625	14.095	0.000173801	15.0613	0.000536399
rs4476727	0.273304	0.100437	2.02585	0.146516	0.582157	12.1098	0.000501582	13.3843	0.00124058
rs6884756	0.192435	0.239085	3.25476	0.162797	0.782928	17.2821	3.22213e-05	20.8998	2.89517e-05
rs2589661	0.115342	0.050038	5.37009	0.194753	1.36202	15.5452	8.0554e-05	15.832	0.000364862
rs7728456	0.385273	-0.0294786	1.98038	0.132523	0.55905	12.5487	0.00039649	12.5875	0.0018478
rs258884	0.0821842	0.29992	3.24745	0.233024	0.8028	16.3633	5.22875e-05	20.0072	4.52377e-05
rs17630210	0.350442	-0.118924	1.6148	0.133182	0.443027	13.2856	0.00026746	13.4326	0.00121099
rs2434781	0.0242692	0.301216	6.40795	0.416927	1.37811	21.6206	3.32265e-06	23.6949	7.15693e-06
rs1494608	0.0375069	-0.403092	4.17135	0.33946	1.14278	13.3237	0.000262067	13.7777	0.0010191
rs4527615	0.409266	0.0223845	1.77147	0.132286	0.477882	13.7413	0.000209794	14.2048	0.000823114
rs185258	0.0786548	-0.115973	3.11252	0.236467	0.86642	12.9053	0.000327653	12.9053	0.00157634
rs10940992	0.298125	-0.207764	2.08446	0.136824	0.546307	14.5583	0.000135886	15.6739	0.000394875
rs16901740	0.255378	-0.137527	2.05072	0.145559	0.54718	14.046	0.000178396	14.2504	0.00080459
rs12656499	0.25	-0.14078	2.05203	0.146392	0.547187	14.0635	0.000176736	14.2827	0.000791682
rs10068310	0.265582	0.159172	1.98496	0.146775	0.562461	12.4543	0.00041704	14.9031	0.000580531
rs16902290	0.0391616	0.177431	4.1211	0.3291	1.14892	12.866	0.000334599	14.0164	0.000904416
rs16903289	0.0449531	0.381356	10.602	0.310322	1.88508	31.6311	1.86421e-08	34.4765	3.26233e-08
rs16899974	0.222008	-0.224083	2.33061	0.15104	0.558455	17.4166	3.00189e-05	18.3193	0.000105198
rs7720754	0.0945946	0.00546693	5.10441	0.21273	1.36246	14.0361	0.000179338	14.1326	0.000853399
rs1508662	0.0261997	0.0702883	10.7529	0.396627	1.89038	32.3556	1.28383e-08	32.9707	6.92628e-08
rs1605677	0.0273028	0.0817202	5.40588	0.396912	1.37189	15.5272	8.13248e-05	16.1334	0.000313818
rs36649	0.0358522	-0.0533638	10.8141	0.337472	1.88676	32.8507	1e-08	32.9642	6.94888e-08
rs3099124	0.0350248	-0.55924	5.70791	0.339541	1.37321	17.2775	3.22983e-05	18.588	9.19724e-05
rs1157019	0.0184777	-0.52787	11.0525	0.464785	1.89343	34.0742	5.30499e-09	34.2521	3.64957e-08
rs920908	0.162162	0.121751	2.45665	0.173789	0.5735	18.3493	1.83888e-05	20.1622	4.18639e-05
rs7702787	0.0719801	-0.446498	4.16862	0.254253	1.14208	13.3227	0.000262213	15.2211	0.000495206
rs9282978	0.0383343	-0.299241	5.4052	0.328731	1.37296	15.4991	8.25432e-05	15.6958	0.000390577
rs6898933	0.0383554	-0.299396	5.40531	0.328733	1.37296	15.4997	8.25192e-05	15.6966	0.00039041
rs1125324	0.0723357	0.29137	10.647	0.24044	1.88261	31.9839	1.55459e-08	34.434	3.33231e-08
rs7735526	0.0722559	0.267845	10.6578	0.240513	1.88277	32.0434	1.5077e-08	34.2016	3.74306e-08
rs13185082	0.0725317	0.246727	10.6682	0.240187	1.88284	32.104	1.46138e-08	34.0132	4.11274e-08
rs7717864	0.157474	-0.0853159	2.30058	0.179391	0.612598	14.1034	0.000173031	14.1075	0.000864153
rs16897561	0.18257	-0.253698	1.85563	0.165067	0.527334	12.3826	0.000433361	13.3988	0.00123164
rs3730082	0.18257	-0.253698	1.85563	0.165067	0.527334	12.3826	0.000433361	13.3988	0.00123164
rs7716675	0.185052	-0.245873	1.85151	0.164238	0.527261	12.3311	0.000445475	13.277	0.00130896
rs6866288	0.2631	-0.0445089	1.80663	0.14686	0.500376	13.0361	0.000305546	13.083	0.0014423
rs11741847	0.261721	-0.0430875	1.80598	0.146892	0.500398	13.0255	0.000307278	13.0772	0.00144652
rs6453072	0.455874	-0.200529	1.76234	0.128538	0.486117	13.143	0.000288589	14.3342	0.000771548
rs250736	0.161059	-0.165293	1.90027	0.171447	0.545542	12.1332	0.000495325	12.3217	0.00211048
rs16875961	0.122173	0.224361	3.86686	0.196378	0.969583	15.9055	6.65863e-05	18.2663	0.000108027
rs10038376	0.235521	-0.0438272	2.29441	0.152456	0.615547	13.8938	0.00019344	13.9245	0.000946976
rs10039490	0.236203	-0.0742606	2.30945	0.152785	0.615499	14.0787	0.000175315	14.0793	0.000876455
rs6151630	0.0537783	0.292968	5.22318	0.287091	1.09428	22.783	1.81366e-06	25.5749	2.7956e-06
rs13155727	0.13872	0.0315254	2.4368	0.185437	0.569823	18.2876	1.89934e-05	19.0598	7.26483e-05
rs10942387	0.32791	-0.142781	1.81093	0.135564	0.509632	12.6267	0.00038028	12.9936	0.00150826
rs10942510	0.377551	0.0652137	1.54753	0.134272	0.431626	12.8548	0.000336617	13.9455	0.000937078
rs1458198	0.310259	-0.118409	2.09945	0.142519	0.547184	14.7212	0.000124635	14.8435	0.0005981
rs13164055	0.261997	-0.137164	2.03472	0.149388	0.536456	14.386	0.000148902	14.5564	0.000690445
rs965566	0.32202	-0.257254	2.16671	0.142347	0.546791	15.7021	7.41418e-05	17.4395	0.000163327
rs412458	0.23979	0.0190424	2.14659	0.149014	0.598543	12.8619	0.000335336	13.1767	0.0013763
rs17554723	0.34556	-0.0808166	1.67451	0.135	0.45008	13.8419	0.000198851	13.8483	0.000983758
rs6883528	0.0667402	-0.178217	6.20061	0.251845	1.37172	20.4332	6.17482e-06	20.5222	3.49665e-05
rs6898458	0.0667402	-0.178217	6.20061	0.251845	1.37172	20.4332	6.17482e-06	20.5222	3.49665e-05
rs10070289	0.0603971	-0.228308	6.22392	0.264992	1.37207	20.5766	5.72937e-06	20.7664	3.09473e-05
rs7728204	0.0659128	-0.171129	6.19667	0.25338	1.37175	20.4065	6.26182e-06	20.4771	3.57641e-05
rs4519903	0.124931	-0.149178	2.47533	0.191186	0.715207	11.9785	0.000538173	12.0776	0.00238438
rs6596566	0.127413	-0.00534474	2.93326	0.189209	0.618685	22.4782	2.12539e-06	22.9892	1.0185e-05
rs11741821	0.0408389	0.00507554	3.26508	0.325349	0.857104	14.5118	0.000139286	15.0591	0.000536981
rs10077567	0.109056	-0.244658	4.26923	0.206919	1.00134	18.1774	2.01254e-05	18.7194	8.61275e-05
rs7701221	0.102868	-0.159884	4.22727	0.208756	1.00186	17.8036	2.44925e-05	17.9001	0.000129729
rs6861500	0.0493657	-0.0411184	10.8092	0.288571	1.88546	32.8668	9.86949e-09	32.9594	6.96554e-08
rs2028258	0.117209	-0.00040736	4.49255	0.193884	1.14106	15.5014	8.24434e-05	15.62	0.000405653
rs17344021	0.0333885	0.224863	10.6791	0.345606	1.88702	32.0267	1.52066e-08	33.3698	5.6734e-08
rs1911920	0.182019	0.170615	2.03358	0.163761	0.580017	12.2925	0.000454786	14.7077	0.000640134
rs11951466	0.0410921	-0.104008	10.8378	0.318416	1.88578	33.0292	9.07834e-09	33.0474	6.66581e-08
rs10071778	0.163817	-0.0357165	2.26069	0.173697	0.609299	13.7664	0.000207007	13.8786	0.000968939
rs10070372	0.176503	-0.110376	2.2989	0.167341	0.60884	14.2572	0.000159447	14.2744	0.000794973
rs12188115	0.251104	0.0497289	2.81118	0.151609	0.632326	19.7649	8.75742e-06	20.4697	3.58977e-05
rs10491309	0.0789766	-0.073202	4.42018	0.233326	1.13934	15.0513	0.000104627	15.0614	0.000536374
rs17101828	0.0664644	-0.390797	3.5009	0.255124	1.01238	11.9585	0.000543997	13.1776	0.00137568
rs3213858	0.165472	0.0222764	2.03391	0.174336	0.558417	13.2662	0.000270237	13.7526	0.00103196
rs10066782	0.0184879	0.539845	10.5288	0.487978	1.89371	30.912	2.7e-08	34.1849	3.77429e-08
rs13154478	0.156457	0.112415	2.15221	0.180178	0.535771	16.1366	5.89341e-05	17.8286	0.000134454
rs7708929	0.160507	0.147253	2.13522	0.176952	0.53547	15.9007	6.67536e-05	18.1347	0.000115369
rs300238	0.498621	0.138181	-1.84398	0.127551	0.502583	13.4617	0.000243489	13.8875	0.000964634
rs4145651	0.0854937	0.00434748	3.43485	0.23223	0.738873	21.6111	3.33921e-06	22.1779	1.52802e-05
rs6600941	0.108108	-0.271916	3.33179	0.202602	0.926545	12.9307	0.000323238	13.8215	0.000996993
rs11754896	0.112521	-0.0951191	3.89499	0.204811	1.08425	12.9049	0.000327723	12.9222	0.00156308
rs11754408	0.337583	-0.0229417	2.36265	0.13469	0.579222	16.6383	4.52286e-05	16.7404	0.000231665
rs3757080	0.0510204	0.211644	5.15133	0.289501	1.37075	14.1229	0.000171243	15.3992	0.000453015
rs911566	0.186156	-0.0404197	2.40178	0.164041	0.588882	16.6345	4.53194e-05	16.7426	0.00023141
rs12204701	0.0697739	0.239333	3.21068	0.251938	0.890601	12.9966	0.000312059	15.1721	0.000507475
rs1765828	0.0725317	0.175575	3.24202	0.24832	0.890554	13.2529	0.00027216	14.7664	0.000621597
rs1905212	0.0929399	-0.283516	3.21169	0.223183	0.722997	19.733	8.905e-06	20.0843	4.35272e-05
rs12214024	0.12417	-0.272413	10.9154	0.183594	1.88056	33.6904	6.46203e-09	35.1805	2.29431e-08
rs12523863	0.0926641	-0.403566	5.63897	0.21687	1.36714	17.0128	3.71288e-05	19.3447	6.30021e-05
rs1015853	0.186983	-0.211027	2.2827	0.162722	0.607881	14.1013	0.000173225	14.7488	0.000627106
rs942631	0.303256	0.109302	1.91996	0.140905	0.542543	12.5233	0.00040191	14.099	0.000867849
rs4711180	0.157048	0.154727	7.04499	0.175706	1.35978	26.8426	2.20716e-07	28.3188	7.09e-07
rs726230	0.194429	0.11351	3.57558	0.164955	1.0014	12.7492	0.000356166	13.7015	0.00105867
rs3798734	0.192774	0.089916	3.58778	0.164929	1.00133	12.838	0.000339648	13.5239	0.00115697
rs3102	0.191395	0.117639	3.57542	0.165496	1.0012	12.7529	0.000355453	13.7335	0.00104186
rs3734404	0.420298	-0.117983	1.80353	0.130849	0.47394	14.4809	0.000141584	14.6236	0.000667628
rs9381015	0.351545	-0.0572913	1.79134	0.136302	0.506582	12.5042	0.000406031	12.5066	0.00192411
rs1883450	0.189465	-0.128216	2.92559	0.166601	0.754652	15.0291	0.000105867	15.1624	0.000509941
rs4716020	0.144512	-0.210013	4.07809	0.180877	0.927397	19.3367	1.09578e-05	19.8923	4.79113e-05
rs7743187	0.290403	-0.150239	1.81617	0.140542	0.504437	12.9628	0.000317737	13.2988	0.0012948
rs9262560	0.0457805	-0.460338	4.96044	0.320609	1.3711	13.0888	0.000297063	14.1482	0.000846771
rs3873352	0.102868	-0.0847996	4.20912	0.220022	1.13968	13.64	0.000221423	13.6402	0.00109158
rs2495971	0.16455	-0.0147593	2.68212	0.171906	0.684761	15.3419	8.97067e-05	15.4996	0.000430826
rs7772436	0.0557395	0.0194777	6.10305	0.28094	1.37296	19.7596	8.782e-06	20.0208	4.49305e-05
rs236441	0.222284	0.138979	1.68419	0.157237	0.483679	12.1246	0.000497604	14.2866	0.000790154
rs9380597	0.215665	0.153544	1.67654	0.15733	0.483725	12.0124	0.000528486	14.459	0.000724864
rs707998	0.207115	-0.334582	2.17287	0.159563	0.559451	15.085	0.000102779	17.4867	0.000159519
rs262935	0.0168229	0.233592	4.81789	0.49454	1.38744	12.0582	0.000515643	13.2814	0.00130609
rs737172	0.106648	-0.287932	2.70724	0.213062	0.729671	13.7658	0.000207076	14.4614	0.000724017
rs2246023	0.070877	-0.199537	6.21091	0.243482	1.37126	20.5149	5.91677e-06	20.695	3.20733e-05
rs1739633	0.249035	-0.00151569	2.09238	0.152937	0.600131	12.1559	0.000489329	12.3258	0.00210614
rs4714199	0.108384	-0.207954	4.08707	0.209386	0.908552	20.236	6.84519e-06	20.4727	3.58438e-05
rs2300613	0.30888	-0.0275621	2.24233	0.138559	0.597432	14.0872	0.00017453	14.1441	0.000848513
rs6899628	0.036128	0.346029	10.6167	0.349064	1.8872	31.6478	1.84822e-08	33.9393	4.26741e-08
rs1334600	0.054054	0.0192496	10.7789	0.284009	1.88488	32.7029	1.07379e-08	32.9434	7.02147e-08
rs7775611	0.054054	0.0192496	10.7789	0.284009	1.88488	32.7029	1.07379e-08	32.9434	7.02147e-08
rs4711783	0.051368	-0.255777	5.55691	0.293083	1.37128	16.4216	5.07028e-05	16.6198	0.000246071
rs16876120	0.129068	0.519916	-2.26952	0.191113	0.643632	12.4335	0.00042171	17.4725	0.000160659
rs12203129	0.047711	0.535496	10.5294	0.29989	1.88369	31.2452	2.27403e-08	36.1854	1.38816e-08
rs6939222	0.0364037	0.246999	5.38812	0.336252	1.37296	15.4014	8.69245e-05	16.78	0.00022713
rs9370111	0.118588	0.172717	3.11922	0.198254	0.863614	13.0452	0.000304058	14.713	0.000638419
rs11756671	0.321566	0.344855	1.48876	0.139804	0.414617	12.893	0.000329808	22.5027	1.29896e-05
rs7766781	0.0676049	-0.102965	3.87438	0.25381	0.931384	17.304	3.18514e-05	17.3257	0.000172894
rs1457972	0.1534	-0.00428036	2.31928	0.17735	0.571586	16.4643	4.95745e-05	16.8364	0.000220816
rs34341363	0.0521523	-0.213329	4.77347	0.289289	1.13964	17.5442	2.80703e-05	17.5979	0.000150895
rs17645582	0.0639823	-0.148691	4.74217	0.257014	1.13786	17.3692	3.07779e-05	17.3868	0.00016769
rs9444174	0.0888521	-0.125514	2.61218	0.226244	0.585841	19.8814	8.23971e-06	19.9614	4.62855e-05
rs16874544	0.127137	-0.0187591	2.16414	0.195841	0.552968	15.3169	9.08994e-05	15.657	0.000398225
rs11756328	0.130723	-0.0850827	2.19592	0.193193	0.552611	15.7905	7.0757e-05	15.8434	0.000362791
rs10214636	0.130723	-0.0811527	2.19403	0.193215	0.552611	15.7632	7.17853e-05	15.8257	0.000366015
rs6903926	0.0609487	-0.315183	3.1861	0.270553	0.865694	13.5453	0.000232869	13.9199	0.000949164
rs16870967	0.149336	0.0552126	3.31561	0.176669	0.945975	12.2848	0.000456661	12.6783	0.0017658
rs1572102	0.264203	-0.154127	2.01489	0.145498	0.499621	16.2637	5.51094e-05	16.4856	0.000263148
rs4707796	0.10342	-0.211699	3.29642	0.20943	0.690239	22.8079	1.79028e-06	22.907	1.06122e-05
rs2052636	0.102868	-0.211513	3.2963	0.209875	0.690267	22.8044	1.79356e-06	22.9008	1.06451e-05
rs4424090	0.0319912	-0.310724	5.68213	0.359716	1.37223	17.1462	3.46093e-05	17.2531	0.000179281
rs3922556	0.174021	-0.251303	2.22917	0.1701	0.603911	13.6251	0.000223175	14.5309	0.000699277
rs13218830	0.255929	0.0629799	1.92719	0.146013	0.507195	14.4378	0.000144863	15.4	0.000452819
rs1159148	0.248896	0.0325252	1.9423	0.146879	0.507221	14.6636	0.000128506	15.2619	0.000485207
rs9386934	0.129619	-0.0200735	3.83989	0.187171	0.927095	17.1549	3.44514e-05	17.2321	0.000181174
rs9374202	0.237728	0.0777366	2.58466	0.150053	0.733559	12.4147	0.000425967	13.1372	0.00140375
rs549332	0.396247	-0.00666742	1.7393	0.135088	0.497551	12.22	0.000472798	12.3831	0.00204669
rs6932793	0.130723	-0.218833	2.38084	0.194268	0.643448	13.691	0.00021549	14.0314	0.000897688
rs9482443	0.0852179	0.0933193	2.9798	0.231778	0.739848	16.2214	5.63542e-05	17.3098	0.000174274
rs7751806	0.0832874	0.134828	2.95915	0.233076	0.739912	15.9947	6.35216e-05	17.4839	0.00015974
rs17058133	0.0838852	-0.380775	4.72517	0.2286	0.861581	30.0775	4.15111e-08	30.9498	1.90254e-07
rs9373201	0.362983	0.0955133	-1.59514	0.132004	0.458105	12.1245	0.000497628	12.1759	0.00227005
rs199256	0.24021	-0.175547	3.09958	0.151672	0.789395	15.4176	8.61827e-05	16.0525	0.000326775
rs4552753	0.0918367	0.231782	4.68049	0.212906	1.28891	13.1868	0.000281931	15.137	0.000516462
rs17084964	0.097904	-0.234011	4.33063	0.218248	1.13959	14.4413	0.000144598	14.9151	0.000577082
rs9371787	0.366722	-0.00946892	2.1733	0.134442	0.625168	12.085	0.000508292	12.1762	0.00226975
rs9397708	0.0712314	-0.104831	3.6568	0.248336	1.01096	13.0839	0.000297843	13.0839	0.00144166
rs4409190	0.107064	0.264094	4.72823	0.199924	1.13846	17.2488	3.27909e-05	20.0952	4.32903e-05
rs9478661	0.116022	0.184506	3.59737	0.194519	1.0086	12.7213	0.000361515	14.3999	0.000746608
rs12191593	0.0576393	0.256012	5.13417	0.266583	1.36899	14.0649	0.000176604	15.7902	0.00037257
rs9480461	0.190768	0.135687	3.01043	0.165243	0.796477	14.286	0.000157031	15.7973	0.000371249
rs6929137	0.317981	0.210191	-1.88733	0.137769	0.481726	15.3496	8.93413e-05	16.3022	0.000288413
rs3734806	0.318809	0.157885	-1.861	0.137077	0.481782	14.9208	0.000112122	15.2934	0.000477609
rs9371587	0.209597	-0.157713	2.36959	0.15918	0.615347	14.8287	0.000117727	15.0917	0.000528285
rs4632900	0.150168	0.0255468	2.56175	0.181748	0.631531	16.4546	4.98305e-05	16.9692	0.000206629
rs9478325	0.149752	0.00069918	2.57388	0.181067	0.631528	16.6108	4.58883e-05	16.9492	0.000208698
rs2444783	0.154716	-0.131198	3.10081	0.175481	0.761776	16.569	4.69111e-05	16.6617	0.000240963
rs9458225	0.446222	0.0840923	-1.75268	0.127473	0.488204	12.8885	0.000330607	12.9327	0.0015549
rs12215325	0.181843	-0.220136	2.47445	0.161536	0.638947	14.9978	0.000107639	15.7802	0.000374428
rs11968360	0.0912852	-0.00475105	4.46589	0.215441	1.13849	15.3871	8.7586e-05	15.504	0.000429883
rs9456839	0.102317	-0.118885	4.92057	0.212606	1.14005	18.6288	1.58802e-05	18.6483	8.92414e-05
rs7754222	0.190397	-0.164437	1.98924	0.16064	0.541209	13.5097	0.000237339	13.7461	0.00103534
rs4709891	0.457918	0.0725992	1.66407	0.128214	0.479567	12.0405	0.000520559	13.1062	0.00142569
rs1511088	0.448838	0.100704	1.83419	0.130407	0.499084	13.5065	0.000237743	15.0733	0.000533176
rs9406329	0.116382	-0.186416	2.6838	0.197731	0.625201	18.4273	1.76516e-05	18.5085	9.57057e-05
rs9505953	0.199945	0.16715	2.11754	0.158675	0.603335	12.3182	0.000448572	14.6732	0.000651253
rs12435	0.201324	0.155664	2.12288	0.157932	0.603372	12.3788	0.000434233	14.534	0.0006982
rs2342489	0.158664	-0.249294	2.11768	0.173498	0.576864	13.4764	0.000241579	14.2834	0.000791405
rs10259751	0.159956	-0.232133	2.10912	0.17293	0.576859	13.3679	0.000255964	14.019	0.000903273
rs4723644	0.293598	0.121486	2.41965	0.142243	0.576693	17.6042	2.71987e-05	19.4806	5.8862e-05
rs1317198	0.485108	-0.100256	1.71859	0.127583	0.475299	13.074	0.000299418	13.1646	0.00138464
rs1035147	0.169613	-0.0146744	2.96692	0.174632	0.754146	15.4775	8.34946e-05	15.6225	0.000405152
rs6461202	0.480419	0.0513089	-2.28275	0.129838	0.597173	14.6122	0.000132057	14.6123	0.000671386
rs2061472	0.0546056	-0.297547	6.705	0.285158	1.36939	23.9741	9.76399e-07	24.269	5.37112e-06
rs7809532	0.396856	-0.0124767	1.71715	0.130488	0.486177	12.4747	0.000412495	12.602	0.00183445
rs17735470	0.127137	0.141357	2.71308	0.195077	0.704756	14.82	0.000118275	16.4237	0.000271417
rs2282896	0.0170987	-0.183417	10.8809	0.494724	1.89619	32.9282	9.56281e-09	33.0787	6.56224e-08
rs1637078	0.0820442	0.0263819	10.7756	0.230918	1.88308	32.7448	1.05088e-08	32.952	6.9913e-08
rs1468447	0.271247	0.242623	1.91888	0.143196	0.525385	13.3395	0.000259871	18.1628	0.00011376
rs17756941	0.274407	-0.046501	2.24134	0.143209	0.558828	16.0863	6.05194e-05	16.115	0.000316724
rs1420328	0.100386	0.492891	3.1852	0.208251	0.863181	13.6167	0.000224185	21.6329	2.00671e-05
rs6948589	0.0179261	0.254338	10.6581	0.462817	1.89448	31.6508	1.84543e-08	33.2463	6.03489e-08
rs893413	0.48235	0.142738	-1.79906	0.130779	0.490923	13.4296	0.000247683	13.8216	0.000996984
rs3819426	0.250965	0.00632075	2.06317	0.151156	0.594833	12.0304	0.000523412	12.2454	0.00219256
rs17619856	0.130723	0.206054	2.96168	0.191559	0.84538	12.2736	0.000459404	14.5004	0.000710022
rs4320458	0.121137	-0.0423041	2.52857	0.198244	0.664122	14.4962	0.000140442	14.6294	0.000665667
rs1019046	0.140099	-0.169845	-2.58359	0.183929	0.72032	12.8646	0.000334862	14.7889	0.000614657
rs10246620	0.130171	-0.342192	3.10618	0.191636	0.622217	24.9212	5.97221e-07	25.9852	2.27711e-06
rs10255565	0.181567	-0.429318	2.78929	0.164299	0.769346	13.1445	0.000288369	18.1251	0.000115928
rs217432	0.220353	0.0925583	1.71212	0.156355	0.487192	12.35	0.000440987	13.6657	0.00107778
rs921908	0.244898	0.0845148	2.27005	0.149154	0.560719	16.39	5.15568e-05	17.634	0.000148193
rs7792486	0.0372517	-0.352567	2.94929	0.348636	0.739867	15.8901	6.7129e-05	15.8948	0.000353578
rs17634488	0.0377827	-0.355809	2.95039	0.342792	0.739047	15.9373	6.54762e-05	15.95	0.000343959
rs1015573	0.225593	-0.121991	2.85283	0.15226	0.551322	26.7757	2.28495e-07	26.7864	1.52549e-06
rs11762103	0.260066	-0.0409316	1.9666	0.145164	0.491592	16.0037	6.32189e-05	16.0994	0.000319198
rs1524865	0.349421	-0.0981214	1.99836	0.133895	0.571608	12.2223	0.000472227	12.3338	0.00209771
rs3108004	0.347215	-0.102066	2.00024	0.134066	0.571604	12.2455	0.000466387	12.3766	0.00205326
rs903527	0.272752	-0.187746	2.63933	0.144103	0.530446	24.7574	6.50176e-07	25.1737	3.41665e-06
rs2868538	0.230684	-0.0641337	2.55202	0.152626	0.532444	22.9732	1.64278e-06	23.0362	9.94826e-06
rs17139792	0.150662	-0.320328	2.99622	0.180463	0.697019	18.4782	1.71862e-05	19.9745	4.59823e-05
rs4718978	0.0769443	0.0148633	3.94966	0.237688	1.14048	11.9935	0.000533874	12.1684	0.00227864
rs2267837	0.0204307	0.32171	10.6269	0.453255	1.89321	31.5073	1.98695e-08	33.4517	5.4457e-08
rs4096939	0.319912	-0.00350541	1.63545	0.136696	0.434568	14.1632	0.000167616	14.4741	0.000719423
rs6942673	0.316225	-0.0185755	1.6428	0.137225	0.434615	14.2877	0.000156887	14.4919	0.000713046
rs3914079	0.320188	-0.00279378	1.63511	0.136652	0.434569	14.1571	0.000168161	14.4739	0.00071951
rs17154873	0.0523993	-0.282176	5.08031	0.283203	1.373	13.6912	0.000215464	14.0567	0.000886411
rs17148126	0.0788748	-0.135271	2.85807	0.237821	0.786983	13.1891	0.000281586	13.19	0.00136719
rs6467910	0.0995587	0.241291	4.08524	0.209659	0.777739	27.591	1.49872e-07	31.1622	1.71082e-07
rs969015	0.0988404	0.261271	4.07577	0.210319	0.777661	27.4687	1.59655e-07	31.3846	1.53083e-07
rs17156615	0.0766685	0.217649	4.55601	0.237308	1.08465	17.6438	2.66379e-05	19.5735	5.61922e-05
rs3897749	0.110314	0.117511	4.04997	0.201191	0.906065	19.9795	7.82769e-06	21.1163	2.59805e-05
rs3735649	0.0432984	-0.0752629	5.85134	0.316556	1.36612	18.3456	1.84245e-05	18.4152	0.000100272
rs10277895	0.0622579	0.427121	5.61703	0.260678	1.36657	16.8948	3.95105e-05	21.0556	2.67813e-05
rs10488515	0.0576393	-0.386066	4.09136	0.275818	1.13991	12.8822	0.000331719	13.8282	0.000993656
rs1207725	0.285163	-0.0467545	2.19845	0.142519	0.585915	14.0787	0.000175316	14.0942	0.000869946
rs12535788	0.0400774	-0.252009	5.85374	0.316867	1.31896	19.6972	9.07368e-06	19.7706	5.0919e-05
rs3757507	0.0477373	-0.123592	5.79126	0.294781	1.31812	19.3036	1.11497e-05	19.309	6.41373e-05
rs6978452	0.304636	-0.05751	2.07597	0.139616	0.481928	18.5558	1.65006e-05	18.5971	9.15555e-05
rs12705273	0.305356	-0.0538491	2.07415	0.139641	0.481924	18.5235	1.67822e-05	18.5759	9.25303e-05
rs3801786	0.35797	-0.0153593	2.28873	0.133548	0.557578	16.8492	4.04702e-05	16.9763	0.000205892
rs3735534	0.354937	-0.00162876	2.28219	0.13408	0.557668	16.7475	4.2698e-05	16.9631	0.000207256
rs11979621	0.367071	-0.0124869	2.28737	0.132661	0.557539	16.8315	4.08505e-05	16.9719	0.000206347
rs10252167	0.352292	-0.0696344	2.36972	0.133972	0.567636	17.4283	2.98356e-05	17.43	0.00016411
rs981321	0.126036	0.0835497	2.91832	0.198811	0.732754	15.8617	6.81448e-05	16.7916	0.000225815
rs1419503	0.168505	0.239602	2.26786	0.176624	0.586957	14.9286	0.000111655	18.6993	8.69943e-05
rs13241603	0.144592	0.20409	2.39435	0.187669	0.625599	14.6482	0.000129559	17.3883	0.000167562
rs6952074	0.146167	0.192438	2.40022	0.186454	0.625496	14.725	0.000124388	17.2698	0.000177789
rs917451	0.144364	0.243219	2.37504	0.187299	0.625549	14.4151	0.000146621	17.8964	0.000129969
rs13247338	0.134584	0.160353	2.15773	0.19206	0.615936	12.2723	0.000459742	14.1488	0.000846496
rs13235082	0.134584	0.160353	2.15773	0.19206	0.615936	12.2723	0.000459742	14.1488	0.000846496
rs3817555	0.0449531	-0.0741265	5.48311	0.312216	1.36653	16.0997	6.00928e-05	16.1475	0.000311613
rs691740	0.256071	-0.174532	2.17613	0.144928	0.596644	13.3027	0.000265026	13.9332	0.000942869
rs4731588	0.399283	-0.131255	1.50901	0.128907	0.436381	11.9578	0.000544192	12.2666	0.00216939
rs2708635	0.0733591	0.00590223	7.11874	0.24382	1.36276	27.2878	1.75313e-07	27.5321	1.0507e-06
rs7800081	0.21073	-0.0561119	2.61862	0.156511	0.670053	15.2731	9.30333e-05	15.2868	0.000479183
rs10236300	0.132377	-0.0527878	10.8134	0.19319	1.88195	33.0147	9.14637e-09	33.0148	6.77541e-08
rs10954541	0.286817	-0.277701	1.92801	0.140498	0.555352	12.0526	0.000517205	14.4535	0.000726868
rs12672266	0.193539	0.259521	4.25364	0.161602	1.13608	14.0186	0.000181006	17.429	0.000164186
rs2236423	0.200994	0.278638	4.24289	0.160213	1.13598	13.9503	0.00018771	17.8784	0.000131145
rs4726773	0.0899062	0.166905	10.7117	0.22171	1.88222	32.3877	1.26284e-08	33.5158	5.27397e-08
rs6979491	0.171082	-0.2368	3.90235	0.172222	0.800605	23.7583	1.09226e-06	24.4916	4.80536e-06
rs1202427	0.486486	0.112669	-1.74626	0.129189	0.467551	13.9495	0.000187789	14.0834	0.000874625
rs17173637	0.0769443	-0.140136	5.91325	0.238683	1.09395	29.2185	6.46581e-08	29.2191	4.52e-07
rs17173656	0.0951462	0.135181	2.88092	0.227114	0.829737	12.0554	0.000516439	13.1991	0.00136098
rs12538823	0.0852649	-0.0229895	5.26712	0.22391	1.36776	14.8296	0.000117675	14.871	0.00058995
rs7786151	0.0866446	-0.0230954	5.26717	0.221976	1.36768	14.8315	0.000117555	14.8712	0.000589865
rs17173793	0.0756071	-0.126952	3.25193	0.240923	0.932592	12.159	0.000488516	12.1661	0.00228116
rs1730148	0.288355	-0.0904381	2.18313	0.141226	0.587713	13.7983	0.000203517	13.8372	0.000989216
rs10279638	0.0736349	-0.185474	4.4441	0.243764	0.861337	26.6208	2.47563e-07	26.623	1.65532e-06
rs12531084	0.282561	-0.0924617	2.23792	0.140732	0.601259	13.8537	0.000197604	13.9123	0.000952774
rs11764860	0.0810811	-0.060397	5.46732	0.231344	1.36602	16.019	6.27091e-05	16.0238	0.000331491
rs6995315	0.114514	-0.148235	4.38678	0.199631	1.00136	19.1915	1.18238e-05	19.2965	6.45369e-05
rs12546972	0.103201	-0.214575	5.9652	0.20928	1.13813	27.4703	1.59526e-07	27.7912	9.23e-07
rs2174098	0.101934	-0.181719	4.41352	0.210112	0.963681	20.9751	4.65288e-06	21.1156	2.59894e-05
rs885484	0.140375	-0.0307239	4.33896	0.185385	0.96256	20.3197	6.55238e-06	20.387	3.74129e-05
rs11137111	0.138202	-0.261104	4.45092	0.184168	0.961943	21.4093	3.70977e-06	22.3919	1.37298e-05
rs11137112	0.149089	-0.065251	5.89421	0.180733	1.1374	26.8552	2.19288e-07	26.8567	1.47283e-06
rs11136459	0.145063	-0.260013	4.29608	0.182414	1.13762	14.2611	0.000159122	15.521	0.000426238
rs7835264	0.145224	-0.288355	4.31027	0.182294	1.13746	14.3595	0.000151017	15.9949	0.000336316
rs2098764	0.0664644	-0.0584461	3.35306	0.256986	0.850124	15.5567	8.00667e-05	15.7003	0.000389694
rs17066197	0.0377827	-0.20008	5.20702	0.33061	1.3684	14.4794	0.0001417	14.501	0.000709814
rs7820873	0.140651	0.0488375	3.58396	0.183048	1.008	12.6418	0.000377225	12.9761	0.00152148
rs1026878	0.115554	0.234851	5.23823	0.195751	1.1361	21.2587	4.01277e-06	23.8241	6.70919e-06
rs10503289	0.167126	0.418768	2.33325	0.175164	0.65537	12.675	0.000370571	21.0439	2.69384e-05
rs12677147	0.0637066	0.0315587	3.39649	0.263577	0.914614	13.7907	0.000204349	14.2343	0.000811056
rs2004678	0.0827358	0.239247	4.19514	0.235555	1.00364	17.4719	2.9159e-05	19.7818	5.06344e-05
rs7000695	0.0121346	-0.218515	10.8971	0.580897	1.90179	32.8321	1e-08	33.0828	6.54872e-08
rs3736015	0.0126862	-0.264592	10.9203	0.569066	1.90094	33.0013	9.20962e-09	33.1589	6.3e-08
rs4629867	0.169426	0.157615	1.88441	0.171151	0.543758	12.01	0.000529165	14.1936	0.000827729
rs4921662	0.405405	0.135546	1.8391	0.132427	0.471973	15.1837	9.75419e-05	17.6743	0.00014524
rs10101909	0.291506	-0.0824221	2.06565	0.142125	0.568929	13.1826	0.000282568	13.2001	0.00136027
rs10503720	0.171634	0.0418541	2.20384	0.167896	0.571827	14.8536	0.000116189	15.4604	0.000439353
rs11784354	0.186258	-0.180889	2.12914	0.163288	0.569257	13.9892	0.000183867	14.3326	0.000772188
rs10111946	0.0631899	-0.268066	7.26044	0.259684	1.36352	28.3534	1.0107e-07	28.6134	6.11913e-07
rs10216403	0.140651	0.0846104	2.40689	0.185516	0.619485	15.0957	0.000102197	16.1915	0.000304835
rs6994211	0.30574	-0.250051	2.22826	0.140401	0.550951	16.3571	5.24601e-05	18.0084	0.000122894
rs4732948	0.066777	-0.261978	2.68269	0.251738	0.724592	13.7074	0.000213614	13.8645	0.000975786
rs413003	0.176503	-0.0702452	3.42636	0.169816	0.86456	15.7064	7.39756e-05	15.7064	0.000388508
rs2843807	0.178158	-0.0358394	2.99226	0.168699	0.817333	13.4029	0.000251234	13.4383	0.00120758
rs11781312	0.0325428	0.24611	10.6654	0.356822	1.88795	31.9133	1.6121e-08	33.4231	5.52405e-08
rs7834888	0.0344732	-0.285355	4.25866	0.357241	1.14909	13.7353	0.000210465	13.7963	0.00100967
rs6989604	0.034749	-0.326271	4.27813	0.356428	1.14893	13.865	0.000196427	13.9976	0.000912967
rs16920917	0.0317154	0.492592	4.98883	0.363127	1.29006	14.9546	0.00011013	18.5252	9.49065e-05
rs11784756	0.074738	-0.181469	3.35021	0.243705	0.913954	13.4367	0.000246744	13.5089	0.0011657
rs12679779	0.475455	0.017924	-1.72526	0.128791	0.471584	13.3841	0.000253765	13.506	0.00116737
rs1842665	0.493879	-0.0368107	-1.78154	0.128557	0.495851	12.9088	0.000327036	13.4898	0.00117686
rs4545073	0.470491	0.0638967	1.61372	0.12877	0.445062	13.1467	0.000288022	14.1622	0.000840833
rs7812499	0.349972	-0.161002	1.61756	0.137452	0.43931	13.5575	0.000231371	13.9505	0.000934735
rs13265809	0.239934	0.0500912	2.03766	0.151903	0.539081	14.2875	0.000156906	14.9682	0.000561941
rs2725292	0.173013	-0.293756	1.91632	0.1673	0.546476	12.2969	0.00045372	13.8743	0.000971021
rs11993886	0.054054	0.176545	5.40907	0.280788	1.37217	15.5393	8.08092e-05	16.6344	0.000244276
rs10504935	0.0576393	-0.025153	10.801	0.265408	1.88445	32.8515	9.94755e-09	32.9479	7.0058e-08
rs10216999	0.0819536	-0.00701628	4.93765	0.231735	1.37037	12.9827	0.000314384	13.0577	0.00146072
rs16916672	0.0650855	-0.197999	5.03357	0.259315	1.37149	13.47	0.000242404	13.6439	0.00108957
rs6471454	0.127483	-0.349442	2.74427	0.193391	0.781842	12.3201	0.000448104	14.3109	0.000780587
rs2511758	0.119691	0.253526	3.39373	0.1954	0.8635	15.4465	8.48737e-05	18.4706	9.75347e-05
rs7016097	0.0783665	-0.305055	4.24611	0.23779	0.862717	24.224	8.57566e-07	24.6259	4.49311e-06
rs10505111	0.0843905	-0.397507	4.23797	0.229525	0.800247	28.0458	1.18477e-07	29.0839	4.83638e-07
rs1510576	0.0173841	0.104659	10.7375	0.476075	1.89391	32.1431	1.43221e-08	32.9879	6.86686e-08
rs7834762	0.135687	-0.0299734	2.54362	0.18613	0.627926	16.4092	5.10363e-05	16.5988	0.000248667
rs966210	0.450055	-0.0905025	1.69131	0.132074	0.486218	12.0999	0.000504249	12.1585	0.00228992
rs2468871	0.434975	-0.128842	1.70921	0.132512	0.486161	12.3603	0.000438556	12.6374	0.00180231
rs960956	0.43577	-0.109975	1.70046	0.13226	0.486197	12.2323	0.000469699	12.3818	0.00204802
rs2458064	0.389012	-0.00296139	2.08905	0.131828	0.522557	15.9819	6.395e-05	16.1838	0.000306005
rs16885381	0.145615	-0.0158795	2.19905	0.179866	0.600839	13.3954	0.000252243	13.6072	0.00110979
rs4128596	0.230281	0.102122	2.40663	0.150084	0.614525	15.3369	8.99411e-05	16.6555	0.000241719
rs7838111	0.230408	0.103481	2.40608	0.15017	0.614511	15.3306	9.02422e-05	16.6674	0.000240276
rs10955984	0.270546	0.0820432	1.69928	0.144266	0.476233	12.7318	0.000359482	13.9282	0.000945204
rs11775468	0.12107	-0.158234	3.15793	0.191953	0.703429	20.1541	7.14464e-06	20.2018	4.10417e-05
rs979200	0.383343	0.1501	1.73945	0.132685	0.4877	12.7209	0.000361589	15.3615	0.000461624
rs4871790	0.473772	-0.0906122	2.24156	0.128477	0.626764	12.7907	0.000348343	12.9107	0.00157208
rs16905126	0.234694	-0.299844	1.56728	0.151887	0.449731	12.1447	0.000492274	14.1318	0.000853714
rs7831733	0.202703	-0.0437892	2.33526	0.158915	0.641768	13.2408	0.00027392	13.2665	0.00131588
rs7014706	0.0681567	0.0160294	5.51938	0.251086	1.36695	16.3033	5.39711e-05	16.5042	0.000260704
rs11991065	0.0425236	0.346925	10.4352	0.314756	1.88563	30.6256	3.12941e-08	33.0755	6.57262e-08
rs4961278	0.281492	-0.178294	2.07318	0.14278	0.533601	15.0953	0.000102218	15.6952	0.000390689
rs10815756	0.498345	0.0782377	-1.70067	0.128239	0.48655	12.2177	0.000473391	12.2463	0.00219157
rs7043949	0.0408163	-0.331232	5.98179	0.319771	1.36611	19.1731	1.19384e-05	19.442	6.00094e-05
rs10814895	0.325979	-0.168928	1.59281	0.137409	0.449843	12.5373	0.000398897	13.0442	0.00147056
rs4741942	0.0907336	-0.286386	3.99757	0.22053	1.08415	13.5961	0.00022666	14.4946	0.000712106
rs7861665	0.0805295	-0.186981	3.95113	0.232341	1.08509	13.259	0.000271276	13.4484	0.00120146
rs16921094	0.0697739	-0.370315	5.99081	0.246975	1.36112	19.3723	1.07556e-05	20.6292	3.31458e-05
rs731253	0.337562	-0.00728349	-1.58503	0.134688	0.44336	12.7809	0.000350184	13.1356	0.00140488
rs7035555	0.208218	0.259637	1.98981	0.155114	0.514172	14.9764	0.000108865	20.166	4.17846e-05
rs1926381	0.204357	0.264347	1.98762	0.156684	0.51427	14.9377	0.000111118	20.211	4.08533e-05
rs10815710	0.171815	0.0107139	3.49655	0.166466	0.863146	16.4101	5.10128e-05	16.6082	0.000247497
rs10976719	0.169608	0.0121549	2.26508	0.171766	0.52351	18.7205	1.51344e-05	19.3435	6.304e-05
rs634921	0.372311	-0.0803195	1.70494	0.134293	0.468878	13.222	0.000276675	13.2309	0.00133948
rs4992817	0.224214	0.173469	2.10083	0.151573	0.581486	13.0528	0.000302827	15.6922	0.000391274
rs1887175	0.078599	-0.00445725	4.93635	0.241262	1.37065	12.9705	0.000316438	13.0571	0.00146115
rs10123044	0.2016	-0.181264	1.71634	0.161681	0.492591	12.1404	0.0004934	12.4625	0.00196702
rs7023798	0.13245	-0.328135	2.69298	0.190117	0.65586	16.8595	4.02514e-05	18.1679	0.000113471
rs10810585	0.214365	-0.291694	2.20731	0.15494	0.580319	14.4675	0.000142597	16.3767	0.000277874
rs2229536	0.0603971	-0.1314	10.8509	0.261692	1.88374	33.1806	8.3982e-09	33.1955	6.19009e-08
rs7027520	0.258973	-0.19205	2.26762	0.14607	0.597109	14.4223	0.000146065	15.1749	0.000506761
rs4977547	0.263651	0.0598743	2.04488	0.145791	0.566378	13.0353	0.000305669	13.7832	0.00101627
rs4977548	0.265582	0.053526	2.04786	0.14566	0.566398	13.0725	0.000299665	13.7493	0.00103364
rs12000690	0.0676796	-0.0246137	3.0731	0.257962	0.700115	19.2671	1.13651e-05	19.7963	5.02685e-05
rs16937811	0.046332	0.306851	4.93159	0.303667	1.14187	18.6527	1.56828e-05	21.2073	2.48248e-05
rs7025940	0.045831	0.297546	4.93663	0.30381	1.14184	18.6917	1.53651e-05	21.1447	2.56139e-05
rs7027641	0.184225	0.0955162	2.09762	0.168317	0.600287	12.2105	0.000475202	13.3313	0.0012739
rs10812846	0.1492	0.196142	4.31783	0.178239	1.139	14.3709	0.000150102	16.3602	0.00028018
rs16913617	0.0659128	-0.370778	2.21555	0.257791	0.608673	13.2493	0.000272674	13.715	0.00105152
rs4363285	0.163146	-0.138674	2.33856	0.177431	0.625641	13.9716	0.000185594	14.035	0.000896054
rs10972149	0.121346	-0.330607	2.26959	0.200616	0.616395	13.5574	0.000231378	14.6905	0.000645649
rs10814123	0.121413	-0.331756	2.2702	0.200625	0.616396	13.5646	0.000230494	14.7093	0.000639614
rs4879805	0.120794	-0.337743	2.27333	0.20075	0.616405	13.6017	0.000225979	14.806	0.000609422
rs10738931	0.124517	-0.334445	2.27186	0.198705	0.616256	13.5906	0.000227316	14.8084	0.000608681
rs12379853	0.330574	-0.259267	1.76852	0.135595	0.475697	13.8216	0.000201014	15.7991	0.000370909
rs12376663	0.262693	-0.154644	2.46765	0.141869	0.511667	23.2592	1.41573e-06	23.4439	8.11365e-06
rs10972872	0.258278	-0.156175	2.46837	0.142947	0.511734	23.2665	1.41033e-06	23.4494	8.09136e-06
rs10814392	0.196635	-0.20148	2.74927	0.15806	0.599469	21.033	4.5145e-06	21.5022	2.1422e-05
rs10814393	0.221456	-0.0722146	2.01991	0.150667	0.506504	15.9036	6.66508e-05	15.9141	0.000350182
rs10814762	0.144236	0.0323612	2.84421	0.182041	0.820983	12.002	0.000531427	12.3222	0.00210997
rs1337033	0.434603	0.21414	1.90511	0.128	0.534055	12.7253	0.000360745	17.1877	0.000185246
rs11142639	0.43326	0.223341	1.90032	0.128071	0.534039	12.6621	0.000373145	17.4319	0.000163951
rs7849064	0.2631	-0.0995973	2.54671	0.144034	0.688456	13.6837	0.000216318	13.7781	0.0010189
rs1415219	0.262272	-0.0650606	2.52943	0.144279	0.68851	13.4966	0.000238992	13.5012	0.00117016
rs11144407	0.0987314	0.127738	3.04873	0.216936	0.818288	13.8811	0.000194743	15.0874	0.000529436
rs1409937	0.44942	-0.0796671	2.00368	0.13096	0.536005	13.9739	0.000185367	14	0.00091188
rs11139797	0.0151934	-0.160754	5.38499	0.529125	1.37868	15.256	9.3878e-05	15.4676	0.000437779
rs11140885	0.0985099	-0.23566	4.91593	0.206604	1.28856	14.5547	0.000136149	15.2538	0.00048717
rs12346877	0.0466336	-0.0163556	4.82984	0.308366	1.14329	17.8466	2.39446e-05	18.1085	0.000116895
rs4422885	0.0830574	0.103139	4.91138	0.227424	1.29386	14.4089	0.000147104	15.0286	0.000545242
rs7044074	0.0364238	-0.554616	4.6933	0.340407	1.0099	21.5973	3.36316e-06	22.3241	1.42031e-05
rs7029916	0.105684	0.147378	3.13225	0.204782	0.759015	17.0299	3.6795e-05	18.6029	9.12917e-05
rs12347855	0.106512	0.134001	3.13883	0.204242	0.758947	17.1046	3.53763e-05	18.5145	9.54157e-05
rs12351067	0.113962	0.191614	2.75757	0.200161	0.723222	14.5382	0.000137347	16.6829	0.000238426
rs13291863	0.0504688	0.300279	3.60135	0.302695	0.913915	15.5281	8.12877e-05	18.3458	0.000103817
rs10512343	0.257174	-0.41762	2.44986	0.145082	0.50984	23.0895	1.5463e-06	27.9707	8.43794e-07
rs4128264	0.274283	-0.0349993	2.15312	0.145136	0.480411	20.0867	7.401e-06	20.253	4.0005e-05
rs10978651	0.213024	-0.0717397	2.39404	0.158942	0.536406	19.9194	8.07749e-06	19.9511	4.65235e-05
rs4742675	0.214561	-0.0882574	2.40188	0.158394	0.536354	20.054	7.5287e-06	20.059	4.40797e-05
rs7863663	0.355052	0.0200414	1.7273	0.136833	0.440422	15.3815	8.78453e-05	15.934	0.000346714
rs4743034	0.2133	-0.0929173	2.48479	0.157965	0.569049	19.0669	1.26214e-05	19.0669	7.23887e-05
rs10978664	0.189294	-0.124529	2.5002	0.164564	0.569458	19.2763	1.13102e-05	19.2959	6.45577e-05
rs11788284	0.0628792	0.346662	2.85733	0.264221	0.787662	13.1595	0.000286064	16.9025	0.000213635
rs4135165	0.0954746	0.0381118	5.37603	0.212063	1.36263	15.5658	7.96848e-05	15.798	0.00037112
rs12684949	0.250138	0.199251	1.90515	0.145867	0.538713	12.5067	0.00040549	15.9697	0.000340588
rs943327	0.254826	0.167403	1.9208	0.145631	0.538805	12.7088	0.000363943	15.4209	0.000448124
rs1490742	0.442637	0.136543	-2.61506	0.131005	0.716748	13.3116	0.000263772	13.8158	0.000999838
rs12553004	0.0529801	-0.0516833	4.55132	0.283093	0.865194	27.6725	1.4369e-07	28.1782	7.60636e-07
rs17292757	0.0899559	0.0294294	3.88811	0.227566	0.985938	15.5517	8.02789e-05	15.9308	0.000347266
rs1236913	0.0651214	-0.000269097	2.88413	0.257182	0.805857	12.8089	0.000344968	13.118	0.00141727
rs1213266	0.0791943	-0.018535	2.89304	0.234516	0.804449	12.9334	0.00032277	13.1243	0.00141282
rs10987421	0.0831492	0.0527685	2.98462	0.227665	0.723962	16.996	3.74593e-05	17.7664	0.000138701
rs3739916	0.0849421	-0.158685	6.63798	0.2229	1.36697	23.5806	1.19786e-06	23.6795	7.212e-06
rs6537958	0.256481	-0.0648343	2.92898	0.145829	0.599528	23.8679	1.0318e-06	23.8948	6.47613e-06
rs882312	0.093819	0.118406	4.13397	0.220456	1.13862	13.1819	0.00028267	13.9925	0.000915309
rs11250832	0.095422	-0.0870374	3.97535	0.217471	1.13585	12.2492	0.000465463	12.252	0.00218534
rs10795076	0.153698	-0.0742538	2.36889	0.177228	0.679088	12.1686	0.000486016	12.1688	0.00227811
rs7090237	0.177606	-0.190778	2.15184	0.168856	0.600733	12.8308	0.000340954	13.2347	0.00133695
rs1327249	0.427192	0.106335	-1.92219	0.130068	0.552786	12.0915	0.000506531	12.2553	0.0021817
rs1536494	0.29415	0.00761972	1.97608	0.137448	0.503067	15.4297	8.5631e-05	15.7709	0.000376185
rs4748917	0.097904	-0.290869	2.75567	0.211896	0.632497	18.9818	1.31973e-05	19.4307	6.03512e-05
rs1537632	0.195916	0.0541571	2.12354	0.162226	0.597123	12.6472	0.00037613	13.307	0.00128952
rs10905191	0.244757	-0.00294484	2.45043	0.146512	0.604089	16.4545	4.9832e-05	16.6629	0.000240826
rs3824662	0.18588	0.0314212	2.41627	0.16643	0.666939	13.1255	0.000291297	13.5488	0.00114267
rs17449748	0.12631	-0.069545	2.31089	0.195131	0.597091	14.9788	0.000108727	15.0591	0.00053698
rs7086685	0.150855	0.0857277	2.47526	0.178706	0.607489	16.6022	4.60987e-05	17.6993	0.000143434
rs11257434	0.0529509	0.0351936	3.80854	0.285763	1.09838	12.0229	0.000525499	12.3517	0.002079
rs8181403	0.27551	0.170877	2.37663	0.147188	0.671565	12.5241	0.000401743	14.9983	0.000553551
rs10752030	0.479305	0.234516	-2.10966	0.126185	0.551363	14.6402	0.000130106	16.7023	0.000236124
rs11006713	0.199669	-0.140334	2.25349	0.161076	0.579574	15.118	0.000100996	15.2325	0.000492382
rs11006727	0.254148	-0.12676	2.29173	0.147454	0.568963	16.2241	5.62749e-05	16.3549	0.000280919
rs10763625	0.199945	-0.1607	2.26337	0.161303	0.579522	15.2536	9.39983e-05	15.4679	0.000437717
rs10826382	0.253723	-0.111526	2.28424	0.14703	0.568934	16.1199	5.94572e-05	16.1898	0.000305088
rs2495839	0.255243	-0.10195	2.1089	0.147184	0.566498	13.8584	0.000197109	13.9098	0.000953959
rs2495833	0.254826	-0.115891	2.28649	0.146495	0.568919	16.1524	5.84449e-05	16.2407	0.000297422
rs2495832	0.200776	-0.135185	3.00593	0.160523	0.753171	15.9283	6.57863e-05	16.1113	0.000317302
rs9651366	0.0981798	-0.0838376	3.40616	0.214726	0.866327	15.4584	8.43393e-05	15.4676	0.000437785
rs7897805	0.098234	-0.0559358	3.39233	0.21481	0.866383	15.3312	9.02137e-05	15.3822	0.000456872
rs883580	0.106453	-0.236379	5.61529	0.205226	1.36802	16.8485	4.04851e-05	17.5741	0.000152697
rs1416802	0.218422	-0.223033	2.32087	0.153862	0.575224	16.279	5.46668e-05	17.1365	0.000190047
rs10828065	0.233591	-0.179394	2.0126	0.152524	0.545255	13.6244	0.000223265	14.0653	0.000882571
rs7077598	0.0339217	-0.355972	4.21654	0.351323	1.14792	13.4925	0.000239516	13.7137	0.00105222
rs10508671	0.0355764	-0.380612	4.22849	0.340936	1.14709	13.5886	0.000227568	13.9349	0.000942051
rs17685404	0.0628792	0.284623	5.58908	0.268317	1.31613	18.0336	2.17044e-05	20.2685	3.96968e-05
rs11595812	0.154992	-0.304576	2.6415	0.176551	0.688416	14.7231	0.000124511	16.2975	0.000289099
rs10827299	0.166299	-0.226551	1.90293	0.17227	0.529688	12.9064	0.000327465	13.4522	0.00119919
rs7090872	0.0758411	-0.0440895	10.8103	0.234753	1.88337	32.9462	9.47445e-09	32.9747	6.91265e-08
rs2472174	0.413116	-0.0878105	1.69404	0.13291	0.47547	12.6941	0.000366812	12.7376	0.00171423
rs1548255	0.413679	-0.0939855	1.69685	0.132941	0.475463	12.7366	0.000358563	12.8013	0.00166045
rs736136	0.16408	0.102962	2.38372	0.1755	0.68153	12.2332	0.000469465	13.3149	0.00128444
rs2154279	0.0623276	-0.312464	5.18775	0.266791	1.10726	21.9513	2.79657e-06	22.3221	1.42171e-05
rs11003159	0.261445	0.0154658	2.12471	0.146596	0.596339	12.6944	0.000366755	12.9975	0.0015053
rs2593126	0.109763	-0.193159	3.18525	0.205383	0.921086	11.9588	0.000543914	12.264	0.00217225
rs7078039	0.264479	-0.00925482	1.96547	0.143022	0.542783	13.1123	0.000293361	13.264	0.00131755
rs2435858	0.112521	0.174978	2.71097	0.210051	0.758763	12.7655	0.000353065	14.5532	0.000691522
rs6481203	0.276613	0.0912946	1.86567	0.147678	0.462607	16.2647	5.50812e-05	17.8171	0.000135228
rs7923504	0.126862	0.208668	2.69426	0.198069	0.757879	12.638	0.000377991	14.9724	0.000560775
rs7909329	0.294801	0.0933681	1.86444	0.144874	0.462458	16.2536	5.54031e-05	17.8506	0.000132982
rs12249018	0.293988	0.0883178	1.86692	0.145052	0.462463	16.2966	5.41621e-05	17.8055	0.000136012
rs4935649	0.116621	0.198033	2.70061	0.204284	0.758173	12.6879	0.000368038	14.8009	0.000610973
rs1907925	0.314948	0.00876491	1.8406	0.142689	0.476755	14.9048	0.000113076	15.2913	0.00047812
rs7474843	0.314396	0.00330145	1.84321	0.142969	0.476787	14.9452	0.000110678	15.288	0.000478902
rs1679489	0.0606729	0.267786	3.48222	0.267111	0.973439	12.7966	0.000347251	15.0597	0.000536829
rs10826017	0.046332	0.205663	7.01263	0.306672	1.36682	26.3234	2.88765e-07	27.9881	8.3649e-07
rs7900471	0.0380585	-0.247809	7.24876	0.334278	1.36785	28.0834	1.16199e-07	28.0894	7.95158e-07
rs2928445	0.0777716	0.222362	3.50474	0.241458	0.971831	13.0056	0.000310562	14.9015	0.000581016
rs12411643	0.140375	-0.0911941	2.04504	0.185612	0.528181	14.9912	0.000108014	15.0138	0.000549288
rs16913153	0.142581	-0.00222533	2.00323	0.184622	0.52825	14.3807	0.000149323	14.7706	0.000620319
rs12412348	0.142306	-0.0252453	2.01413	0.1847	0.528247	14.5378	0.000137373	14.7892	0.000614549
rs1836034	0.141478	-0.0607063	2.03086	0.184975	0.528229	14.7814	0.000120718	14.879	0.00058758
rs12411934	0.143409	0.0148165	1.99518	0.183835	0.528139	14.2714	0.000158252	14.777	0.000618336
rs11815411	0.142306	-0.0280435	2.01538	0.184479	0.52815	14.5612	0.000135676	14.7937	0.000613179
rs11006390	0.141662	-0.000270824	2.0023	0.186241	0.528336	14.3628	0.000150755	14.7704	0.000620363
rs12412923	0.140651	-0.0455372	2.07448	0.186031	0.533217	15.136	0.000100035	15.2943	0.000477412
rs11815693	0.141004	-0.0264991	2.06554	0.185925	0.533205	15.0064	0.000107145	15.2543	0.000487042
rs10509100	0.121897	0.0677019	2.16494	0.199797	0.592376	13.3566	0.000257509	14.2433	0.000807423
rs11812286	0.134859	-0.0144994	2.04572	0.192642	0.582253	12.3444	0.00044232	12.5833	0.00185169
rs17591282	0.0532267	-0.0059731	7.12483	0.284708	1.36548	27.2255	1.81052e-07	27.5319	1.05078e-06
rs2271696	0.0612245	-0.0492221	10.8129	0.261187	1.88426	32.9311	9.54823e-09	32.9749	6.9118e-08
rs2271695	0.0612245	-0.0492221	10.8129	0.261187	1.88426	32.9311	9.54823e-09	32.9749	6.9118e-08
rs11001309	0.0695748	-0.150249	4.80635	0.255849	1.3681	12.3423	0.000442803	12.42	0.00200927
rs11001327	0.100662	-0.11263	4.79081	0.214062	1.36684	12.2852	0.000456568	12.3515	0.00207926
rs704001	0.225869	-0.0760212	2.7126	0.15353	0.652035	17.3074	3.17948e-05	17.3078	0.000174443
rs7919775	0.0578627	0.4518	5.21831	0.28405	1.36435	14.6287	0.000130905	18.6431	8.94771e-05
rs3851050	0.393822	0.0285248	2.15445	0.131246	0.615079	12.269	0.000460541	12.5882	0.00184722
rs12569832	0.231384	-0.0192624	2.72898	0.149907	0.669737	16.6031	4.60751e-05	16.7028	0.000236067
rs12219548	0.0364037	0.355245	10.6109	0.330546	1.88639	31.6404	1.85533e-08	34.1148	3.90893e-08
rs11201160	0.0777716	-0.128861	4.59978	0.234183	0.971872	22.4004	2.21329e-06	22.4012	1.36663e-05
rs4400740	0.112245	0.0477181	4.51072	0.201599	0.96988	21.6299	3.30651e-06	22.1514	1.54842e-05
rs12783251	0.0763927	-0.137466	4.60423	0.2354	0.971957	22.4399	2.16827e-06	22.4399	1.34043e-05
rs10887348	0.111418	0.0559417	4.50657	0.202425	0.969935	21.5877	3.38e-06	22.172	1.53255e-05
rs11202455	0.0496689	0.130024	3.90419	0.29405	1.02593	14.4819	0.000141513	15.4369	0.000444544
rs7096511	0.119691	-0.00362098	2.89835	0.192487	0.793064	13.3563	0.000257555	13.5369	0.00114946
rs4344399	0.232488	0.0295156	1.96851	0.155026	0.563046	12.2232	0.000471982	12.6803	0.00176404
rs10881704	0.282681	-0.286878	2.07299	0.141569	0.550388	14.1859	0.000165606	16.5918	0.000249539
rs1001065	0.399062	-0.0841147	2.07328	0.129748	0.534578	15.0416	0.000105165	15.0709	0.000533809
rs1540997	0.395753	-0.0478745	2.27759	0.130439	0.524756	18.8381	1.42293e-05	18.8687	7.99298e-05
rs11592233	0.0808499	0.17572	3.53579	0.237256	0.695603	25.8375	3.71404e-07	28.403	6.79773e-07
rs2039973	0.0813569	0.189533	3.5295	0.235388	0.695354	25.7641	3.858e-07	28.5043	6.4619e-07
rs7072165	0.091561	0.279159	2.07599	0.225184	0.574905	13.0395	0.000304998	16.927	0.000211029
rs2275646	0.0910094	0.278586	2.07629	0.226898	0.575071	13.0357	0.000305618	16.8974	0.000214173
rs17107140	0.0816327	0.166667	3.5405	0.235359	0.695385	25.9226	3.55376e-07	28.3552	6.96219e-07
rs1417731	0.0816327	0.166667	3.5405	0.235359	0.695385	25.9226	3.55376e-07	28.3552	6.96219e-07
rs2048901	0.0888521	0.165791	3.21319	0.22566	0.666628	23.233	1.43515e-06	25.5966	2.76545e-06
rs17107472	0.0896305	0.38179	2.65806	0.225226	0.645434	16.96	3.8175e-05	22.8124	1.11262e-05
rs6583810	0.112521	0.198563	2.37593	0.201793	0.602016	15.5758	7.92621e-05	18.3508	0.000103555
rs7897267	0.111693	0.168874	2.3907	0.203725	0.602224	15.7592	7.19383e-05	18.067	0.000119344
rs11594882	0.111969	0.181298	2.38448	0.203976	0.602236	15.6767	7.51443e-05	18.1709	0.000113305
rs10882058	0.110314	0.168469	2.3908	0.204664	0.602326	15.7552	7.20892e-05	18.0573	0.000119921
rs12257053	0.0926641	0.225976	2.52816	0.221565	0.62719	16.2484	5.55557e-05	19.2364	6.6508e-05
rs2817692	0.14727	-0.171519	3.52403	0.183855	1.00598	12.2715	0.000459925	12.6645	0.00177806
rs2636788	0.168139	-0.197852	3.53699	0.173901	1.00547	12.3744	0.000435251	13.0913	0.00143632
rs11189425	0.0725317	-0.242917	2.843	0.250869	0.762757	13.8925	0.000193566	14.0343	0.000896354
rs7914222	0.0750552	-0.140255	2.7933	0.24718	0.762671	13.4141	0.000249742	13.4142	0.00122218
rs11189447	0.112921	-0.316664	3.09714	0.201531	0.717093	18.654	1.56719e-05	19.6088	5.52073e-05
rs4917794	0.115003	-0.262785	3.07001	0.200246	0.717113	18.3275	1.86003e-05	18.855	8.04816e-05
rs11189833	0.169608	0.190029	2.33977	0.171002	0.610788	14.6746	0.000127759	17.4438	0.000162979
rs2862450	0.0620518	-0.119221	5.31213	0.270298	1.36931	15.0499	0.000104703	15.0565	0.000537688
rs17568778	0.0711528	0.207644	10.6986	0.25031	1.88251	32.2984	1.32225e-08	33.6394	4.9578e-08
rs17490682	0.0386527	0.172891	10.7093	0.339301	1.88601	32.2433	1.36023e-08	33.2031	6.16645e-08
rs12248258	0.0532855	0.462903	3.3534	0.288115	0.902179	13.8161	0.000201597	18.7597	8.44071e-05
rs9943297	0.15444	0.0144046	3.47988	0.175139	0.681616	26.0645	3.30203e-07	26.604	1.67119e-06
rs4918376	0.498897	-0.12064	1.89889	0.130823	0.470284	16.3035	5.39653e-05	16.4503	0.000267839
rs12767507	0.0835632	-0.222744	3.34898	0.23876	0.933078	12.8822	0.00033172	13.1109	0.00142233
rs957761	0.0165472	0.00337385	10.7866	0.503631	1.89732	32.3213	1.30676e-08	32.9388	7.03775e-08
rs2483861	0.0157198	0.150227	10.7113	0.51632	1.89827	31.8395	1.67449e-08	33.0249	6.74102e-08
rs7084480	0.282129	0.0687868	2.33057	0.141271	0.544056	18.3501	1.83809e-05	19.4476	5.98423e-05
rs548195	0.0328185	-0.215501	5.35917	0.355683	1.37391	15.2152	9.59272e-05	15.2304	0.000492895
rs17658052	0.0761169	0.203121	4.05294	0.238344	1.14622	12.5028	0.000406349	13.969	0.000926143
rs12808620	0.0951987	-0.0261792	3.17648	0.220237	0.817957	15.081	0.000102995	15.2241	0.000494459
rs7102381	0.452841	0.0962456	1.60689	0.126466	0.428778	14.0446	0.000178529	15.7806	0.000374347
rs4329682	0.431329	0.0809886	1.5833	0.129227	0.444417	12.6925	0.000367125	13.9988	0.000912422
rs11034822	0.159956	0.141337	2.42209	0.177385	0.622498	15.1392	9.98687e-05	16.9734	0.000206189
rs2741767	0.464975	-0.384902	1.73532	0.129011	0.49847	12.1194	0.000499008	18.8017	8.26519e-05
rs11021826	0.171815	0.0758643	2.91109	0.165961	0.62466	21.7182	3.15784e-06	22.9042	1.0627e-05
rs11601664	0.309708	0.0890302	1.86498	0.136617	0.482948	14.9123	0.000112625	16.331	0.00028429
rs2970332	0.231373	0.00829317	-2.39429	0.150774	0.618709	14.9754	0.00010892	15.1288	0.000518594
rs10734255	0.111969	0.0980166	2.6574	0.203162	0.651624	16.631	4.54023e-05	17.8874	0.00013056
rs16935005	0.0871484	0.107838	4.36518	0.22628	1.0064	18.8131	1.44175e-05	19.7225	5.21577e-05
rs1820351	0.106453	0.11039	3.17522	0.208147	0.892831	12.6476	0.00037605	13.5423	0.00114635
rs4531470	0.202815	0.120434	2.21012	0.156153	0.547482	16.2964	5.4166e-05	18.1171	0.000116391
rs1352864	0.155819	-0.222897	2.40555	0.184521	0.601057	16.0175	6.27585e-05	16.393	0.000275621
rs2638122	0.156993	-0.082078	2.33638	0.183312	0.601124	15.1063	0.000101626	15.1238	0.000519878
rs1491845	0.159956	-0.0264214	2.30919	0.181985	0.601055	14.7601	0.000122088	14.9429	0.000569088
rs12287327	0.0973524	-0.0805856	10.8245	0.214174	1.88213	33.076	8.86268e-09	33.0829	6.54849e-08
rs4756335	0.127689	-0.135564	2.2286	0.193189	0.610348	13.3325	0.000260852	13.3536	0.00125981
rs11033784	0.0932157	0.0829118	3.84092	0.219539	0.754313	25.9279	3.54403e-07	27.092	1.3093e-06
rs16936245	0.0562603	-0.235808	5.61946	0.27728	1.37183	16.7798	4.19771e-05	16.9653	0.000207031
rs11037310	0.0808053	-0.117663	5.23566	0.235714	1.28872	16.5053	4.85148e-05	16.5217	0.000258437
rs1496238	0.0808053	-0.117663	5.23566	0.235714	1.28872	16.5053	4.85148e-05	16.5217	0.000258437
rs12226499	0.0472222	-0.168403	10.8745	0.301397	1.88591	33.249	8.10834e-09	33.2566	6e-08
rs12223779	0.0455047	-0.093465	10.8348	0.306996	1.8859	33.0071	9.18236e-09	33.0331	6.71351e-08
rs17613700	0.12824	0.0221813	2.54333	0.191652	0.717282	12.5726	0.000391445	12.9305	0.00155659
rs17578583	0.110039	-0.290346	4.73981	0.204337	1.13603	17.4078	3.0158e-05	18.5414	9.41451e-05
rs12791616	0.113411	-0.0987977	4.17852	0.198155	0.910829	21.0461	4.48367e-06	21.0463	2.69069e-05
rs12576889	0.0408163	0.503257	5.85872	0.324631	1.37511	18.1522	2.03929e-05	22.4458	1.33644e-05
rs174570	0.127965	0.0440641	2.26708	0.189149	0.642107	12.4658	0.00041448	13.0597	0.00145921
rs2851682	0.0808053	0.117318	3.26735	0.234574	0.915834	12.728	0.000360228	13.6796	0.0010703
rs12575056	0.0921634	-0.123674	5.16839	0.217706	1.3627	14.3851	0.00014898	14.4571	0.000725557
rs17156751	0.0319912	-0.54464	11.0647	0.355836	1.88719	34.3752	4.54472e-09	35.3242	2.13526e-08
rs589556	0.0678109	0.152062	10.7168	0.256652	1.88345	32.3762	1.27034e-08	33.2962	5.88609e-08
rs7106423	0.398235	0.067254	-1.96683	0.133438	0.548228	12.8709	0.000333728	12.88	0.00159638
rs7941648	0.404854	0.081246	-1.97377	0.131948	0.548202	12.9632	0.000317671	13.006	0.00149892
rs6591256	0.404854	0.081246	-1.97377	0.131948	0.548202	12.9632	0.000317671	13.006	0.00149892
rs12417071	0.0496689	-0.105407	5.35652	0.288843	1.36029	15.5061	8.22382e-05	15.5088	0.000428849
rs489257	0.36128	-0.183813	1.79622	0.132254	0.504696	12.6665	0.000372257	13.5842	0.00112263
rs534863	0.299779	-0.09192	1.81084	0.138115	0.511407	12.5379	0.000398775	12.5796	0.00185515
rs7121592	0.463045	0.0469506	-1.7231	0.127852	0.487038	12.5169	0.000403287	12.5228	0.00190861
rs1397726	0.442329	-0.164947	1.81378	0.129763	0.472731	14.7212	0.000124637	15.3137	0.000472807
rs12222648	0.149641	0.0312334	2.2771	0.180589	0.623582	13.3344	0.000260575	13.8162	0.000999655
rs10899654	0.145615	-0.0125482	2.29836	0.182264	0.62365	13.5817	0.000228402	13.7908	0.00101241
rs1479312	0.10011	-0.192352	3.78098	0.214253	0.913872	17.1175	3.51379e-05	17.29	0.000176003
rs2046014	0.0383343	0.30924	10.641	0.328563	1.88581	31.8397	1.67432e-08	33.8407	4.4831e-08
rs10501673	0.203091	-0.0784326	1.979	0.163617	0.570547	12.0312	0.000523166	12.0323	0.00243899
rs1499040	0.206954	-0.0616721	1.97148	0.160873	0.570401	11.946	0.000547641	11.949	0.00254281
rs659197	0.356077	0.0479096	1.83475	0.139449	0.452199	16.4624	4.96241e-05	17.2905	0.000175961
rs4753116	0.436018	0.100988	1.62438	0.126958	0.44987	13.0377	0.00030528	14.7319	0.000632432
rs4753117	0.436534	0.105942	1.62208	0.127207	0.449863	13.0013	0.000311279	14.7932	0.000613327
rs2511401	0.401766	0.128825	1.61147	0.127991	0.449814	12.8345	0.000340295	15.1152	0.000522133
rs654718	0.333701	0.205663	1.84136	0.137881	0.49016	14.1124	0.000172201	18.186	0.000112453
rs509723	0.334804	0.143247	1.91657	0.139146	0.491338	15.2155	9.59111e-05	17.7038	0.000143109
rs521349	0.334804	0.142477	1.91681	0.139142	0.491356	15.2183	9.57721e-05	17.6924	0.000143928
rs2063536	0.160507	-0.0138931	2.78434	0.17522	0.755581	13.5795	0.000228673	13.6973	0.0010609
rs17095168	0.086321	0.260263	5.60368	0.226734	1.31397	18.1876	2.00181e-05	20.4629	3.60194e-05
rs17435959	0.0344923	-0.0905419	4.78212	0.351639	1.37484	12.0987	0.000504567	12.1395	0.00231171
rs11212934	0.0802537	0.266909	5.97744	0.230994	1.37073	19.0165	1.29596e-05	21.3659	2.2933e-05
rs1509731	0.0811706	0.205227	6.00809	0.231692	1.37102	19.2038	1.17481e-05	20.8092	3.02925e-05
rs12293744	0.11914	-0.20231	3.21674	0.195167	0.720533	19.9308	8.02976e-06	20.1192	4.2773e-05
rs4936490	0.112245	-0.136082	3.27522	0.203741	0.921071	12.6443	0.000376721	12.7285	0.00172201
rs561218	0.0126862	0.726982	5.16786	0.579547	1.39012	13.8202	0.000201164	18.088	0.000118096
rs513638	0.0143409	0.500165	5.27905	0.546792	1.38737	14.4787	0.000141755	17.3445	0.000171273
rs3897568	0.195916	0.169959	1.98176	0.16113	0.511818	14.9925	0.00010794	17.7739	0.000138178
rs1219395	0.0769443	0.184746	2.77468	0.238127	0.758496	13.382	0.000254052	15.3091	0.000473891
rs681570	0.0675676	-0.275407	3.04149	0.261227	0.824649	13.6031	0.000225817	13.8265	0.000994504
rs7127303	0.375896	0.192956	1.62824	0.131308	0.469321	12.0364	0.000521707	15.9265	0.000348029
rs10894808	0.116106	-0.0852117	3.2644	0.200317	0.81768	15.9382	6.54441e-05	15.9401	0.00034566
rs11223780	0.135962	-0.226788	2.68352	0.187557	0.743262	13.0355	0.000305647	13.6073	0.00110974
rs11830412	0.0733591	-0.106467	4.78592	0.238109	1.36748	12.2487	0.000465584	12.2741	0.00216133
rs10773979	0.167494	-0.391014	2.16577	0.172632	0.526872	16.8972	3.94603e-05	19.518	5.77729e-05
rs10849006	0.294543	0.111192	2.30619	0.142099	0.615157	14.0546	0.000177578	15.5558	0.000418897
rs4766216	0.294264	0.112936	2.30537	0.141288	0.615098	14.0473	0.00017827	15.5826	0.000413309
rs10849046	0.0789619	-0.321856	3.30552	0.244218	0.901013	13.4591	0.000243819	14.167	0.000838835
rs12424411	0.0661886	-0.313014	3.30051	0.263562	0.902299	13.3802	0.000254298	13.8383	0.000988653
rs4075789	0.0648097	0.33663	4.35544	0.256486	0.849222	26.304	2.91677e-07	30.7003	2.15539e-07
rs741109	0.364865	0.144764	-2.55175	0.13216	0.71654	12.6822	0.000369149	13.3162	0.0012836
rs9651861	0.0256623	-0.435412	5.04495	0.404188	1.37852	13.3933	0.000252522	13.7036	0.00105752
rs11054767	0.0805295	-0.0649437	4.19791	0.234104	0.968703	18.7795	1.46735e-05	18.8347	8.13001e-05
rs7301360	0.152785	0.0639548	1.95648	0.180248	0.527217	13.7712	0.000206481	14.7398	0.00062994
rs12578302	0.190292	-0.0407699	2.1818	0.164128	0.617765	12.4733	0.000412803	12.5165	0.00191464
rs10772729	0.135135	-0.147218	2.36162	0.186781	0.649662	13.2144	0.000277811	13.2952	0.00129713
rs4763371	0.080298	-0.0932879	4.15561	0.232344	1.14694	13.1276	0.000290983	13.1281	0.00141018
rs10505797	0.051572	-0.0454649	5.24377	0.298009	1.2868	16.606	4.60043e-05	16.6916	0.000237395
rs10846315	0.422737	-0.225818	1.80695	0.131924	0.484486	13.9101	0.000191768	15.4263	0.000446912
rs1852450	0.422504	-0.217955	1.8029	0.132199	0.484512	13.8464	0.000198378	15.213	0.000497204
rs3915247	0.409492	-0.202372	2.01156	0.133118	0.501333	16.0995	6.01016e-05	17.1299	0.000190675
rs3915248	0.409166	-0.212825	2.01683	0.133196	0.501324	16.1845	5.74613e-05	17.3738	0.000168786
rs3847924	0.436845	-0.291602	2.05203	0.131696	0.500749	16.7929	4.16896e-05	19.7427	5.16341e-05
rs10846319	0.206516	0.248998	-2.06078	0.159579	0.589778	12.2092	0.000475547	13.4059	0.00122728
rs7959876	0.168874	-0.306842	2.12694	0.172525	0.578068	13.538	0.000233782	15.1039	0.00052508
rs11057038	0.13245	-0.293267	2.1632	0.191498	0.591855	13.3586	0.000257236	14.2707	0.000796455
rs7972636	0.0599447	-0.140536	3.04486	0.272545	0.825307	13.6114	0.000224813	13.6212	0.00110201
rs10770529	0.0681191	-0.214075	2.90094	0.257335	0.804313	13.0085	0.000310078	13.0765	0.00144699
rs7307976	0.335356	0.221534	1.85749	0.140249	0.505486	13.5031	0.000238169	17.9975	0.000123562
rs17482593	0.0678433	-0.3581	3.49788	0.252126	0.7427	22.1811	2.481e-06	22.5802	1.24961e-05
rs3809232	0.0593267	0.19226	5.33304	0.267858	1.37028	15.1471	9.94498e-05	16.3712	0.00027864
rs11837742	0.091561	-0.0500224	10.8123	0.219651	1.88267	32.9828	9.29753e-09	32.9915	6.85451e-08
rs1021996	0.0650855	-0.0675394	5.56003	0.258705	1.36642	16.5571	4.72075e-05	16.5689	0.000252409
rs17695156	0.078599	-0.175692	3.02057	0.240579	0.825946	13.3744	0.00025508	13.4178	0.00121998
rs1444090	0.135135	0.0643983	3.25478	0.188448	0.913515	12.6944	0.000366753	13.2154	0.00134992
rs2464118	0.0535025	-0.0826165	3.38713	0.29293	0.915159	13.6984	0.000214634	13.792	0.00101184
rs17836832	0.0292333	-0.00780109	4.63428	0.375267	1.15139	16.2003	5.69845e-05	16.6194	0.000246123
rs10878997	0.0248207	-0.335252	10.9444	0.403861	1.88877	33.5755	6.8551e-09	33.6404	4.95541e-08
rs11177718	0.0248344	-0.336227	10.9449	0.403861	1.88878	33.5784	6.84477e-09	33.6445	4.94529e-08
rs516391	0.162714	-0.220284	2.64946	0.1781	0.721943	13.4682	0.00024264	14.1225	0.000857703
rs775451	0.116106	-0.382249	2.35382	0.1988	0.647592	13.2112	0.000278275	15.145	0.000514415
rs7310543	0.08246	-0.0733259	4.85815	0.226006	1.13868	18.2028	1.98591e-05	18.2119	0.000111001
rs10128762	0.411148	0.108063	1.7264	0.132955	0.49874	11.9822	0.000537115	13.5847	0.00112235
rs7960787	0.0868726	0.199008	5.15211	0.222696	1.3681	14.182	0.000165953	15.6655	0.000396539
rs11180650	0.15775	0.125868	5.19062	0.172276	1.36618	14.4352	0.000145069	15.3985	0.000453163
rs1795669	0.0783665	0.256766	5.30408	0.234398	1.36819	15.0288	0.000105882	17.062	0.000197261
rs7963150	0.234807	-0.149314	2.32296	0.150427	0.588304	15.5912	7.86198e-05	15.8596	0.000359852
rs17043217	0.226972	-0.156653	2.16718	0.150675	0.589071	13.5349	0.000234165	13.8915	0.000962736
rs1402287	0.22775	-0.125482	2.21091	0.149783	0.59427	13.8413	0.000198918	13.9967	0.000913401
rs17223304	0.121823	-0.0710617	3.46576	0.20124	0.919198	14.216	0.000162976	14.2176	0.000817879
rs938032	0.138996	0.353486	2.7349	0.182025	0.688136	15.7956	7.05663e-05	22.0088	1.66287e-05
rs952367	0.135687	0.360529	2.73178	0.183198	0.688167	15.7581	7.19788e-05	22.1115	1.57963e-05
rs795941	0.0499173	0.293393	3.69875	0.285886	0.782363	22.3507	2.27125e-06	26.0728	2.17958e-06
rs982422	0.224004	-0.0597167	2.5512	0.15723	0.595904	18.3289	1.85867e-05	18.3557	0.000103302
rs17045878	0.0733591	-0.173165	10.8761	0.241959	1.88349	33.3444	7.71989e-09	33.4603	5.42243e-08
rs1522328	0.456977	-0.0688744	1.79493	0.128277	0.498672	12.9559	0.00031892	12.9633	0.00153131
rs11116012	0.117485	0.170272	3.84052	0.19913	1.10521	12.0752	0.000510976	13.4374	0.00120813
rs2702775	0.0661886	0.0941504	5.78284	0.260967	1.36772	17.8768	2.35676e-05	18.4751	9.7314e-05
rs12301215	0.0306122	0.346792	5.66192	0.364125	1.37248	17.0183	3.7022e-05	19.2599	6.57293e-05
rs12817819	0.117761	-0.181281	3.11673	0.19579	0.685147	20.6933	5.39041e-06	20.7719	3.08629e-05
rs10859660	0.460011	0.0774873	1.84772	0.126655	0.482466	14.6669	0.00012828	15.8996	0.000352727
rs11107397	0.433811	0.0283442	1.90996	0.127422	0.486133	15.4361	8.53423e-05	15.9597	0.000342294
rs12310399	0.37176	0.181314	1.68243	0.133066	0.472905	12.6569	0.00037419	16.195	0.0003043
rs6538592	0.373966	0.164772	1.69074	0.133105	0.472943	12.7802	0.000350315	15.8682	0.000358318
rs7957408	0.181843	-0.0146538	2.23508	0.167664	0.59055	14.3242	0.000153871	14.5302	0.000699548
rs2368053	0.169608	-0.0965709	2.35544	0.171031	0.597575	15.5367	8.09168e-05	15.5367	0.000422899
rs12296850	0.0729685	-0.0068706	5.08836	0.244393	1.13891	19.9608	7.90447e-06	20.1757	4.15828e-05
rs6539185	0.310602	0.00974216	2.1301	0.142389	0.582028	13.394	0.000252426	13.6226	0.00110125
rs1045258	0.0110314	1.53773	4.6428	0.619554	0.985907	22.1763	2.4873e-06	39.2114	3.05738e-09
rs11066726	0.128792	-0.0240408	3.15074	0.191431	0.675017	21.7869	3.04681e-06	22.0614	1.61965e-05
rs2519537	0.0587424	-0.361722	5.70836	0.27288	1.36696	17.4386	2.96738e-05	18.2733	0.000107646
rs1541345	0.0579151	-0.330061	5.69297	0.276241	1.36729	17.3363	3.1314e-05	17.9408	0.000127117
rs2001507	0.144592	-0.0940269	2.50816	0.180808	0.632369	15.7314	7.3001e-05	15.7325	0.000383471
rs11057495	0.146799	-0.091467	2.50721	0.179225	0.632346	15.7207	7.34148e-05	15.7224	0.000385406
rs4765255	0.491726	-0.0135579	2.15285	0.12848	0.55183	15.2201	9.56792e-05	15.3298	0.000468997
rs1509045	0.296512	0.203717	1.90021	0.139526	0.501264	14.3705	0.000150137	18.3807	0.000102017
rs12231105	0.0444015	0.00813638	10.7844	0.304486	1.88544	32.7167	1.06616e-08	32.9395	7.03535e-08
rs4761014	0.281026	-0.0918098	2.15937	0.141395	0.552589	15.2704	9.31667e-05	15.2931	0.000477694
rs2630218	0.299117	0.00493088	1.7713	0.140856	0.510873	12.0215	0.000525897	12.2729	0.00216256
rs4340090	0.134254	0.415337	3.59746	0.184063	0.925516	15.1086	0.000101499	22.0876	1.59857e-05
rs12811810	0.0595698	0.325141	3.63353	0.26881	0.93213	15.1951	9.69536e-05	18.4249	9.97914e-05
rs2126297	0.193308	-0.145356	2.3905	0.162747	0.570318	17.5688	2.77102e-05	17.6542	0.0001467
rs7971788	0.0998345	-0.316463	2.61996	0.218031	0.598086	19.1894	1.18369e-05	19.6215	5.48577e-05
rs2503342	0.0852649	-0.104979	4.28881	0.230103	1.0033	18.2731	1.91387e-05	18.2737	0.000107626
rs17085862	0.0700496	-0.197304	4.06816	0.251476	1.02481	15.7582	7.19749e-05	15.85	0.000361588
rs7329421	0.0865968	0.164217	4.13407	0.229122	1.00348	16.9722	3.79311e-05	18.3469	0.000103759
rs9525577	0.127689	-0.0492229	3.06582	0.193467	0.865426	12.5498	0.000396258	12.5671	0.00186679
rs9603453	0.0239934	0.0672178	5.27344	0.420069	1.36613	14.9007	0.000113322	15.4003	0.000452753
rs9603455	0.0245449	0.107119	5.25539	0.415556	1.36577	14.8065	0.000119122	15.4415	0.000443524
rs1945498	0.0703254	-0.110246	4.33105	0.247978	1.14179	14.3884	0.000148713	14.3891	0.00075068
rs9525805	0.0761169	-0.0263473	2.87008	0.236318	0.723013	15.7578	7.1992e-05	16.0263	0.000331078
rs17065669	0.0537783	0.280233	10.657	0.284378	1.88397	31.9976	1.54363e-08	33.9275	4.29274e-08
rs17065673	0.0537783	0.280233	10.657	0.284378	1.88397	31.9976	1.54363e-08	33.9275	4.29274e-08
rs9526420	0.0821842	-0.538992	3.72098	0.23959	0.754411	24.3275	8.12714e-07	26.6458	1.63655e-06
rs17260811	0.114958	-0.184393	2.41113	0.202891	0.644217	14.008	0.000182033	14.1115	0.000862454
rs11148465	0.312466	0.124461	1.93749	0.141822	0.522472	13.7515	0.000208649	15.6812	0.000393427
rs3119873	0.411148	0.125751	-1.71107	0.133457	0.494124	11.9912	0.000534524	12.2211	0.00221935
rs678954	0.223662	-0.126427	1.78175	0.156492	0.466411	14.5933	0.000133389	14.6214	0.000668351
rs9529100	0.165196	-0.123902	2.96494	0.175827	0.800802	13.7082	0.000213523	13.805	0.00100529
rs7999567	0.0587748	-0.144244	4.30997	0.273244	1.00916	18.2402	1.94729e-05	18.2421	0.000109338
rs17063938	0.0821842	-0.230757	3.99876	0.236591	0.815864	24.0223	9.52266e-07	24.1067	5.82506e-06
rs496318	0.0981798	-0.201075	3.65035	0.218423	0.77237	22.3366	2.288e-06	22.417	1.35583e-05
rs9600546	0.0650855	0.210772	3.87553	0.263358	1.09586	12.5071	0.000405417	13.9979	0.000912817
rs4885410	0.105902	0.101688	3.74071	0.213322	0.759229	24.2752	8.3507e-07	25.6972	2.62983e-06
rs9516949	0.0129619	0.131693	10.7224	0.555323	1.90021	31.8401	1.67397e-08	32.996	6.83926e-08
rs9517902	0.040011	0.011071	10.7829	0.331472	1.88683	32.6593	1.1e-08	32.9399	7.03391e-08
rs1159195	0.145891	0.333797	2.97775	0.186565	0.676598	19.3693	1.07725e-05	25.2264	3.32773e-06
rs17631768	0.179537	-0.0964418	3.2087	0.168584	0.897323	12.7867	0.000349087	12.8484	0.00162186
rs3895320	0.135687	-0.124057	2.63515	0.188333	0.590939	19.885	8.22434e-06	19.8861	4.80603e-05
rs9517921	0.170712	-0.146656	3.04924	0.173712	0.704028	18.7587	1.48341e-05	18.861	8.02374e-05
rs678073	0.0590182	-0.165748	10.8751	0.27157	1.88493	33.2871	8e-09	33.318	5.82211e-08
rs17656626	0.0971302	0.02578	6.1	0.212732	1.37009	19.8226	8.49723e-06	20.0308	4.47066e-05
rs16968152	0.066777	0.0387397	4.18691	0.25745	1.14109	13.4631	0.000243297	13.7794	0.0010182
rs12874565	0.0975138	-0.0961765	3.7987	0.212813	0.898958	17.8563	2.38224e-05	17.8575	0.000132523
rs9520896	0.341975	-0.176598	1.83107	0.135633	0.503345	13.2337	0.000274968	13.9135	0.000952195
rs9514860	0.341147	-0.175627	1.83033	0.13566	0.503323	13.2241	0.000276368	13.8941	0.000961468
rs7999222	0.147821	-0.019592	2.03218	0.181224	0.547632	13.7704	0.000206567	14.0208	0.000902456
rs2391875	0.149752	-0.0086522	2.02681	0.180334	0.547542	13.7022	0.000214199	14.0113	0.000906734
rs6492317	0.159404	-0.00908841	1.96405	0.178964	0.540443	13.2071	0.000278891	13.4922	0.00117545
rs1571627	0.0956977	-0.22506	3.69312	0.219814	0.893081	17.1003	3.54561e-05	17.3708	0.000169034
rs4463980	0.219526	0.0922307	2.41349	0.151882	0.689083	12.2673	0.000460965	13.2865	0.00130278
rs9549904	0.0774959	0.184686	4.82141	0.238987	1.1413	17.8464	2.39477e-05	19.2916	6.46965e-05
rs9549460	0.0896305	0.218411	4.80597	0.223151	1.14039	17.7606	2.50516e-05	19.6561	5.39177e-05
rs9549922	0.0761589	0.183705	4.8218	0.240557	1.14139	17.8463	2.39481e-05	19.2775	6.51561e-05
rs9549946	0.153146	0.15696	3.00344	0.17626	0.689262	18.9876	1.31573e-05	21.0762	2.65074e-05
rs8001292	0.0570877	0.386268	6.04351	0.2731	1.36816	19.5121	9.99663e-06	22.9178	1.05551e-05
rs7333041	0.0559846	0.384274	6.04449	0.274582	1.36824	19.5161	9.97566e-06	22.8754	1.07812e-05
rs9624	0.126586	-0.0352419	3.95094	0.191091	1.00811	15.3599	8.88561e-05	15.4026	0.000452242
rs2765901	0.153613	-0.146086	3.34613	0.176803	0.964104	12.0459	0.000519071	12.3095	0.00212334
rs12883264	0.104029	0.297794	3.58244	0.206351	1.00825	12.6247	0.000380688	15.8947	0.000353592
rs17182641	0.112796	0.161903	3.48868	0.201728	1.00888	11.9576	0.000544236	13.2855	0.00130342
rs2268873	0.208218	-0.149659	1.95774	0.15973	0.560156	12.2149	0.000474081	12.4401	0.00198917
rs35309020	0.0849421	0.194785	2.19536	0.233863	0.631156	12.0987	0.000504574	14.3539	0.000763992
rs222607	0.128792	0.155736	3.44013	0.188625	0.928634	13.7233	0.000211805	15.1511	0.000512829
rs12589157	0.0579151	0.379995	5.2641	0.26773	1.36306	14.9149	0.000112469	18.123	0.000116046
rs2295319	0.0645339	0.315709	5.29575	0.25657	1.36269	15.1029	0.000101805	17.6182	0.000149364
rs3814815	0.0576711	0.401537	5.25442	0.267796	1.36293	14.8629	0.000115617	18.3589	0.000103137
rs1892554	0.356787	-0.00586788	-1.64175	0.132741	0.474104	11.9913	0.000534485	12.256	0.00218097
rs12101235	0.073164	0.541043	2.61359	0.245824	0.748043	12.2074	0.000476	20.1433	4.22615e-05
rs4981770	0.469388	0.113888	1.66865	0.129823	0.478879	12.1417	0.000493062	14.0075	0.00090848
rs229747	0.341336	0.147236	-1.7397	0.136335	0.467862	13.8266	0.000200479	14.1285	0.000855151
rs12588025	0.0717044	-0.127545	3.0019	0.250368	0.747298	16.1363	5.89442e-05	16.1599	0.000309682
rs6573516	0.117209	-0.075513	3.52173	0.204001	0.967993	13.2363	0.000274578	13.2364	0.0013358
rs11846721	0.124931	-0.033666	3.50211	0.19918	0.96777	13.0953	0.000296041	13.1272	0.00141079
rs1147448	0.14203	-0.162815	2.51827	0.181874	0.625411	16.2134	5.65912e-05	16.3165	0.000286361
rs17175095	0.132101	-0.264886	3.58895	0.188639	0.896848	16.0139	6.2879e-05	17.0156	0.000201889
rs28552441	0.0543598	-0.307792	6.26126	0.279026	1.37243	20.8135	5.06259e-06	21.2462	2.43467e-05
rs17128948	0.0719801	0.219822	4.01534	0.245518	1.14225	12.3573	0.000439263	13.9611	0.000929813
rs10131915	0.0113135	-1.30951	6.1533	0.6126	1.397	19.401	1.0595e-05	20.8461	2.97397e-05
rs11850144	0.0421953	0.0227621	10.776	0.310787	1.88725	32.6031	1.13032e-08	32.9442	7.01872e-08
rs1891721	0.0615682	-0.0136294	10.7955	0.260075	1.88466	32.8108	1.0158e-08	32.9415	7.02808e-08
rs4337230	0.284887	0.132247	1.87548	0.143031	0.502761	13.9156	0.000191206	16.0475	0.000327596
rs4904982	0.0568119	-0.44824	3.45654	0.278256	0.984359	12.3303	0.000445653	13.6111	0.00110762
rs8015878	0.209669	-0.152233	3.10068	0.154794	0.691433	20.1101	7.31091e-06	20.3429	3.82472e-05
rs4335713	0.15444	-0.02889	3.01071	0.177416	0.848267	12.5972	0.000386333	12.6454	0.00179512
rs2232700	0.152234	-0.00529584	2.99858	0.17866	0.848296	12.495	0.000408037	12.6196	0.00181844
rs941591	0.152678	-0.00896966	3.00046	0.178588	0.84828	12.5111	0.000404541	12.6212	0.00181693
rs17090939	0.104247	-0.0498089	3.80735	0.205403	1.01004	14.2093	0.000163561	14.2256	0.000814621
rs7152296	0.144236	-0.0658747	3.39151	0.182165	0.922526	13.5154	0.000236619	13.5154	0.00116192
rs7159069	0.0493657	-0.162474	3.86334	0.289889	1.01518	14.4822	0.000141487	14.4829	0.000716273
rs945039	0.259239	0.0204253	2.92184	0.144075	0.593494	24.237	8.51778e-07	24.825	4.06752e-06
rs234597	0.187362	-0.0840594	2.19162	0.168449	0.600773	13.3079	0.000264292	13.3079	0.00128893
rs17094217	0.0924184	0.366383	5.64024	0.217829	1.36498	17.0742	3.59477e-05	21.2014	2.48981e-05
rs17214379	0.091386	0.364764	5.64049	0.219279	1.3651	17.0728	3.5973e-05	21.1389	2.56892e-05
rs735408	0.0937672	0.377196	5.63514	0.217274	1.36487	17.0463	3.64803e-05	21.3881	2.26796e-05
rs2763540	0.0378453	0.183186	4.72765	0.330258	1.14659	17.001	3.73607e-05	18.3317	0.000104547
rs17647963	0.171263	0.128684	2.1675	0.16987	0.620271	12.2111	0.000475071	13.7114	0.00105345
rs1378101	0.0234418	0.085299	5.26198	0.420821	1.3685	14.7846	0.000120518	15.4159	0.000449232
rs11854649	0.0617761	-0.337992	5.4231	0.26559	1.36915	15.6889	7.46629e-05	16.4932	0.000262152
rs8029841	0.0637066	-0.362611	5.43718	0.257429	1.36876	15.7794	7.11723e-05	16.8607	0.00021814
rs1450414	0.190568	-0.0197555	2.51879	0.162077	0.5987	17.6997	2.5867e-05	17.8787	0.000131125
rs1543245	0.222835	-0.418349	2.24427	0.152794	0.598605	14.0563	0.000177422	19.2791	6.5103e-05
rs2382074	0.216216	-0.0521887	2.10454	0.155773	0.607269	12.0103	0.00052907	12.0244	0.00244873
rs156658	0.120243	0.0374547	2.30542	0.197214	0.638967	13.018	0.000308518	13.5878	0.00112058
rs17629860	0.107557	0.287894	4.44323	0.202409	1.09639	16.4236	5.06504e-05	19.6371	5.4433e-05
rs6493549	0.0576393	-0.0907271	10.8307	0.264463	1.88374	33.0574	8.94758e-09	33.0586	6.62859e-08
rs4774690	0.268891	-0.117227	1.70427	0.144831	0.477846	12.7204	0.000361692	12.7968	0.00166425
rs16976919	0.0775386	-0.38415	4.37012	0.243752	1.14377	14.5987	0.000133009	15.9299	0.000347428
rs12900903	0.421677	-0.0492727	1.64408	0.132313	0.469382	12.2686	0.000460642	12.2787	0.00215637
rs341365	0.299669	-0.203972	2.04485	0.13841	0.591445	11.9535	0.000545453	13.1063	0.00142559
rs4774452	0.0474352	0.0302638	10.7739	0.294407	1.88498	32.6688	1.09277e-08	32.9495	7e-08
rs7176145	0.285953	-0.0456396	1.64139	0.14499	0.473675	12.0077	0.000529798	12.0513	0.00241598
rs3743487	0.0466078	0.000142933	3.30246	0.309452	0.918441	12.9292	0.000323497	13.3071	0.00128945
rs1370272	0.0750138	0.172091	10.7098	0.242738	1.88275	32.3578	1.28241e-08	33.4505	5.44892e-08
rs12148207	0.0328548	-0.560663	4.72878	0.364751	1.15036	16.8978	3.94465e-05	17.7164	0.000142208
rs1605866	0.0372722	-0.343694	4.07526	0.342093	1.14546	12.6576	0.000374035	12.8722	0.00160264
rs925272	0.0388858	-0.394788	3.57072	0.334444	1.01541	12.3659	0.000437236	12.7053	0.00174214
rs12442325	0.196084	0.108296	1.94631	0.159016	0.55452	12.3194	0.000448283	13.7097	0.00105435
rs1444300	0.255378	0.0536329	2.03605	0.148968	0.525925	14.9875	0.000108224	15.8181	0.000367399
rs998636	0.233591	0.0693015	2.00482	0.150552	0.552346	13.1743	0.000283814	14.0394	0.000894077
rs4932411	0.20877	0.146617	2.81755	0.159405	0.638465	19.4746	1.01944e-05	21.5825	2.05792e-05
rs4506876	0.0965784	0.0520567	2.66394	0.21184	0.638162	17.4256	2.9877e-05	18.2992	0.000106262
rs8035342	0.0518478	-0.232948	5.29082	0.287112	1.29085	16.7995	4.15439e-05	16.9345	0.000210241
rs2311750	0.146523	-0.196482	2.03647	0.185367	0.550378	13.691	0.00021549	13.8795	0.000968499
rs10162953	0.377551	-0.123327	1.94774	0.132734	0.534871	13.2606	0.000271045	13.5231	0.00115741
rs2587767	0.143133	-0.236347	1.95176	0.181827	0.553629	12.4284	0.000422846	12.9586	0.00153488
rs2585227	0.147821	-0.265339	2.40409	0.182003	0.592689	16.4531	4.98697e-05	17.1755	0.000186376
rs12915954	0.16427	-0.440201	2.53892	0.172066	0.683588	13.7947	0.000203915	18.2644	0.000108127
rs12719736	0.164644	-0.462673	2.54992	0.171418	0.683408	13.9217	0.000190584	19.0093	7.45066e-05
rs11076787	0.193326	-0.115693	2.50313	0.162208	0.616327	16.4946	4.87878e-05	16.5337	0.00025689
rs9934474	0.0303365	0.706109	5.22453	0.368462	1.14814	20.7064	5.35371e-06	28.0752	8.00835e-07
rs9927776	0.0546056	-0.173644	10.8792	0.277234	1.88514	33.3047	7.87918e-09	33.3382	5.7637e-08
rs9931331	0.431843	-0.0894002	-1.89887	0.128416	0.502705	14.268	0.000158539	15.6805	0.000393562
rs16958642	0.0907336	-0.204594	2.97278	0.223255	0.832515	12.7509	0.000355833	12.9457	0.00154484
rs709424	0.471318	0.258355	-2.26327	0.131101	0.504358	20.1371	7.20846e-06	22.1529	1.54721e-05
rs830715	0.449531	0.175174	-2.05911	0.129722	0.502765	16.7736	4.21148e-05	17.5183	0.000157021
rs1704137	0.439327	0.180159	-2.08433	0.131007	0.514535	16.4098	5.10207e-05	17.2211	0.000182172
rs209836	0.474076	0.0900844	-2.06487	0.130259	0.494284	17.4516	2.94723e-05	17.4747	0.000160476
rs209834	0.48428	0.0427758	-2.35139	0.130184	0.518528	20.5638	5.7677e-06	20.6183	3.33265e-05
rs179612	0.0667402	-0.434596	3.03864	0.249563	0.844889	12.9348	0.000322527	14.4678	0.00072172
rs8063755	0.0297849	-0.262681	5.56975	0.366011	1.3684	16.567	4.69599e-05	16.6103	0.000247242
rs2157073	0.0289735	-0.301395	5.58673	0.37053	1.36843	16.6676	4.45353e-05	16.7582	0.00022962
rs7200773	0.0653613	-0.430113	3.04037	0.253304	0.845523	12.9301	0.000323347	14.3175	0.000778038
rs9935864	0.0617045	-0.476378	3.06335	0.261374	0.846032	13.1105	0.000293641	14.7588	0.000623966
rs1159167	0.0571192	-0.463547	3.0862	0.2682	0.852274	13.1126	0.000293317	14.5067	0.000707788
rs7197801	0.0250965	-0.319388	6.0587	0.415466	1.17098	26.7709	2.29066e-07	26.7947	1.51918e-06
rs8054909	0.0772201	-0.0340488	5.54406	0.237417	1.3656	16.4818	4.91182e-05	16.5209	0.000258543
rs8063678	0.0769443	0.0115101	5.52207	0.236215	1.3656	16.3514	5.26159e-05	16.5025	0.000260928
rs205153	0.205461	-0.427339	2.40409	0.158558	0.654676	13.4849	0.000240488	18.6184	9.05857e-05
rs803983	0.205461	-0.439944	2.41091	0.158921	0.654649	13.5627	0.00023073	19.0206	7.40867e-05
rs803977	0.201324	-0.472929	2.42516	0.160237	0.654447	13.732	0.000210834	20.0745	4.37393e-05
rs12932661	0.0808053	0.121213	3.37787	0.23606	0.847219	15.8963	6.69103e-05	17.0114	0.000202315
rs12597862	0.107557	0.104493	3.38636	0.205258	0.845265	16.0502	6.16858e-05	17.0068	0.000202774
rs12446262	0.0802537	-0.290174	5.56132	0.235145	1.3674	16.5412	4.76046e-05	17.3876	0.000167619
rs12447155	0.0934915	-0.398948	3.45372	0.224236	0.867311	15.8571	6.83087e-05	17.5139	0.000157364
rs1420540	0.0774959	-0.0160166	4.12938	0.236894	1.14261	13.0609	0.000301519	13.1582	0.00138911
rs13337696	0.0179261	-0.198721	10.8844	0.473022	1.89353	33.0421	9e-09	33.1185	6.4331e-08
rs8056040	0.0980122	-0.051924	2.78284	0.212573	0.800545	12.0838	0.000508606	12.127	0.00232622
rs1861538	0.199227	0.041282	2.49826	0.159695	0.639168	15.2773	9.28271e-05	15.8415	0.000363128
rs16958708	0.107951	-0.203195	3.68774	0.203682	0.91167	16.3623	5.2315e-05	16.6685	0.000240151
rs863433	0.248343	0.0140418	1.97853	0.150408	0.562567	12.3691	0.000436495	12.6704	0.00177279
rs14920	0.0559846	0.0945565	10.7406	0.278578	1.88496	32.4679	1.21176e-08	33.056	6.63697e-08
rs729432	0.395246	-0.154745	1.82848	0.133407	0.477546	14.6606	0.000128707	15.0733	0.000533188
rs4887833	0.0642581	0.00361625	2.84208	0.260062	0.782029	13.2077	0.000278802	13.5774	0.00112643
rs4888437	0.0512962	0.0119186	2.83803	0.289597	0.784558	13.0853	0.000297622	13.5789	0.00112558
rs3743599	0.0501931	0.064123	2.81266	0.294297	0.784926	12.8404	0.000339218	13.625	0.00109991
rs963820	0.0648097	0.000878203	2.84341	0.259603	0.782009	13.2207	0.000276876	13.5772	0.00112653
rs1979717	0.0512962	0.0119186	2.83803	0.289597	0.784558	13.0853	0.000297622	13.5789	0.00112558
rs2289063	0.0510767	0.00723734	2.84031	0.290293	0.784591	13.1053	0.000294466	13.5778	0.00112619
rs7193066	0.0529509	0.0427169	2.82299	0.286197	0.784313	12.9551	0.000319049	13.5997	0.00111397
rs11643215	0.100442	-0.00684173	1.97772	0.214262	0.561114	12.423	0.000424067	12.8354	0.00163236
rs4888452	0.0944598	0.0362919	1.9565	0.220262	0.561653	12.1346	0.000494958	12.8618	0.00161103
rs4605191	0.0769443	-0.46191	4.09948	0.236899	1.00727	16.5639	4.70389e-05	18.8098	8.23187e-05
rs4393596	0.0557088	-0.00323476	1.85362	0.283115	0.528329	12.3092	0.000450722	13.2285	0.00134112
rs12599067	0.138996	0.0111007	2.15895	0.185728	0.610046	12.5244	0.000401663	12.8676	0.0016063
rs12596685	0.18124	-0.255193	2.24962	0.165855	0.592453	14.4182	0.000146381	15.4922	0.000432424
rs1366659	0.0750138	0.329505	3.58062	0.240002	0.865178	17.1279	3.49443e-05	20.9551	2.81615e-05
rs3893934	0.213445	0.061357	2.03454	0.159249	0.5118	15.8027	7.03023e-05	16.7967	0.000225235
rs3852734	0.209001	0.0925299	2.04866	0.15946	0.50767	16.2845	5.45065e-05	17.7473	0.000140031
rs12445007	0.0905077	-0.0346917	10.8039	0.221826	1.88239	32.9418	9.49606e-09	32.9636	6.95082e-08
rs305087	0.163402	-0.0580023	2.57593	0.17357	0.68289	14.2287	0.000161881	14.2452	0.000806666
rs10521318	0.0733996	-0.193946	3.41756	0.245117	0.756177	20.4261	6.19793e-06	20.4359	3.65098e-05
rs11647213	0.211369	0.218502	2.75559	0.159375	0.785967	12.2919	0.000454925	15.2759	0.000481806
rs16941737	0.210657	0.207343	2.76119	0.159738	0.786016	12.3404	0.000443261	15.0798	0.000531465
rs8051841	0.112031	0.0332134	2.6162	0.201447	0.717926	13.2795	0.000268326	13.7501	0.00103324
rs1509123	0.0717044	-0.129649	3.40252	0.246779	0.680655	24.9889	5.76624e-07	25.1155	3.51758e-06
rs17804635	0.118864	0.0853637	2.5356	0.195664	0.636541	15.8675	6.79355e-05	16.9412	0.000209542
rs17804647	0.119415	0.100197	2.5283	0.19532	0.636552	15.7757	7.1313e-05	17.0147	0.000201982
rs9889937	0.483926	0.135829	-1.76765	0.129894	0.477512	13.7033	0.000214082	14.011	0.000906862
rs2779252	0.054942	0.0663047	5.39594	0.284455	1.37155	15.4778	8.34805e-05	15.9063	0.000351557
rs6505389	0.03861	-0.396927	3.04145	0.330866	0.855055	12.6524	0.000375079	12.9324	0.00155514
rs9889382	0.1754	-0.155693	2.25158	0.174304	0.619418	13.2132	0.000277986	13.3756	0.00124603
rs7213140	0.0113072	-0.610303	11.0985	0.611301	1.90474	33.9513	5.65093e-09	33.9537	4.23698e-08
rs2429542	0.0855408	0.381818	10.6358	0.223935	1.88038	31.9925	1.54772e-08	35.8989	1.6e-08
rs9900213	0.173469	0.0391104	2.15958	0.168619	0.524724	16.9386	3.86084e-05	17.775	0.000138102
rs1706719	0.0383343	-0.0471746	10.8125	0.334638	1.88756	32.8136	1.01434e-08	32.959	6.96706e-08
rs12603749	0.125483	-0.149162	2.46587	0.195295	0.639832	14.8529	0.000116232	14.8849	0.000585835
rs17820020	0.103144	-0.290288	2.71324	0.207957	0.743063	13.3329	0.000260788	14.0993	0.000867711
rs16945572	0.070877	-0.299332	5.58848	0.250953	1.3667	16.7203	4.33159e-05	17.3904	0.00016739
rs16945643	0.0717836	-0.4222	5.64979	0.249119	1.36604	17.1055	3.53593e-05	18.8527	8.05733e-05
rs2949925	0.0774959	-0.0546095	3.89998	0.242796	0.911933	18.2894	1.89761e-05	18.4066	0.000100708
rs8071378	0.0661886	0.343172	10.6209	0.254456	1.88291	31.8175	1.69358e-08	34.7908	2.78794e-08
rs180170	0.11059	-0.0479855	3.45547	0.204695	0.696746	24.5961	7.06939e-07	24.8324	4.0525e-06
rs9910533	0.10535	-0.0337754	3.36595	0.212033	0.93127	13.0636	0.000301085	13.1253	0.00141211
rs6501375	0.104581	-0.145371	2.70097	0.210022	0.745752	13.1175	0.000292557	13.1573	0.0013897
rs9904605	0.0319912	-1.09096	4.9448	0.367528	1.29148	14.6595	0.000128785	20.5977	3.36726e-05
rs6501506	0.0675676	-0.226364	3.10554	0.257345	0.889466	12.1904	0.000480367	12.3474	0.0020835
rs1000466	0.0650855	-0.24656	3.11557	0.263609	0.889911	12.2569	0.00046354	12.4492	0.00198014
rs7212843	0.0758411	0.0243913	3.19191	0.245567	0.890161	12.8577	0.000336089	13.1934	0.0013649
rs4374209	0.0752896	-0.00713153	3.20704	0.246421	0.890205	12.9787	0.000315063	13.1843	0.00137112
rs16976945	0.074738	-0.000612962	3.20391	0.24673	0.890135	12.9554	0.000319005	13.1834	0.00137169
rs4793383	0.0628792	-0.0695597	3.37948	0.267899	0.970028	12.1376	0.000494164	12.1806	0.00226472
rs8076948	0.0675676	-0.12755	3.40755	0.260186	0.969498	12.3535	0.000440159	12.3547	0.00207595
rs4789081	0.300883	-0.173052	1.9086	0.138082	0.509028	14.0588	0.000177185	14.6303	0.000665374
rs7219474	0.301662	-0.125121	1.88481	0.137718	0.509101	13.7065	0.000213715	13.8797	0.000968408
rs12949528	0.04385	-0.440456	4.14986	0.309422	1.14014	13.2479	0.000272881	14.1306	0.000854244
rs731513	0.0510204	-0.361007	4.10954	0.287938	1.13881	13.0221	0.00030783	13.6732	0.00107377
rs12450896	0.351627	0.0182372	1.75131	0.133793	0.503431	12.1017	0.000503761	12.4632	0.00196634
rs2079778	0.346939	-0.0371759	2.07409	0.133552	0.535675	14.9918	0.000107978	15.0326	0.000544137
rs6505983	0.328168	0.1664	2.09881	0.135188	0.508769	17.0178	3.70306e-05	20.2288	4.04922e-05
rs4797956	0.146718	0.266055	2.33081	0.175	0.619743	14.1446	0.000169283	18.387	0.0001017
rs7239412	0.291667	-0.22382	1.67134	0.142061	0.448418	13.892	0.000193624	14.8975	0.000582174
rs9958938	0.300276	-0.0924541	1.90555	0.141332	0.537225	12.5814	0.000389609	12.625	0.00181351
rs4148965	0.310259	0.0649334	-2.33719	0.137485	0.670122	12.1642	0.000487167	12.18	0.00226535
rs16974966	0.0554636	0.328438	5.35486	0.278539	1.36815	15.3189	9.08048e-05	17.9032	0.000129528
rs8095769	0.0140651	-0.676809	11.134	0.53794	1.89892	34.379	4.53579e-09	34.5506	3.14372e-08
rs10513909	0.107005	0.34186	4.88833	0.207039	1.08729	20.2132	6.92745e-06	24.4948	4.7975e-06
rs7243817	0.216179	-0.160626	2.35826	0.156699	0.630368	13.9957	0.00018323	14.3248	0.000775201
rs9952987	0.0830116	-0.454307	5.47626	0.235917	1.36685	16.0519	6.16293e-05	18.5992	9.14624e-05
rs661003	0.0719801	-0.380282	3.4006	0.2455	0.806401	17.7832	2.47564e-05	18.6019	9.13364e-05
rs10775520	0.161611	0.0879188	2.18525	0.173818	0.631898	11.9594	0.000543732	12.9048	0.00157674
rs10153350	0.409266	-0.219887	-1.81987	0.130424	0.52149	12.1784	0.000483467	16.687	0.000237942
rs8089446	0.407887	-0.251928	-1.80408	0.130506	0.521389	11.9726	0.000539886	17.5778	0.000152417
rs1007779	0.254275	0.289611	2.96489	0.147972	0.654978	20.491	5.99116e-06	26.6598	1.62518e-06
rs11081672	0.18781	-0.0540208	2.04439	0.16387	0.552044	13.7145	0.000212805	13.7612	0.00102752
rs11081673	0.186983	-0.0508736	2.04286	0.164085	0.552073	13.6925	0.000215311	13.7486	0.00103404
rs1051487	0.180464	-0.0429441	2.01905	0.166234	0.554644	13.2516	0.000272351	13.3272	0.00127655
rs1786776	0.0587424	0.321951	3.54668	0.272945	1.01491	12.2121	0.000474814	14.9954	0.000554346
rs1365463	0.0882515	-0.0997249	4.9827	0.217817	1.36955	13.2366	0.000274531	13.2678	0.00131499
rs1426687	0.070877	0.0181971	10.7797	0.245913	1.88338	32.7597	1.04284e-08	32.9443	7.01832e-08
rs4239407	0.0758411	0.00900397	10.784	0.241099	1.88332	32.7878	1.02785e-08	32.9402	7.03291e-08
rs7227273	0.0769868	-0.0123738	10.7943	0.239761	1.88328	32.8518	9.94578e-09	32.9415	7.02837e-08
rs10502715	0.044702	-0.55188	3.37648	0.310715	0.779907	18.7432	1.49557e-05	19.5924	5.56626e-05
rs8099700	0.0507446	0.34249	5.14837	0.293223	1.35875	14.3569	0.000151222	16.7504	0.000230516
rs6507697	0.394098	-0.152524	2.1332	0.129038	0.53976	15.6193	7.746e-05	16.1542	0.000310567
rs1124349	0.38383	-0.0100351	2.2292	0.13039	0.583473	14.5968	0.000133139	14.7299	0.000633046
rs665194	0.439327	0.169746	1.77123	0.132316	0.502759	12.4117	0.000426642	15.4844	0.000434117
rs322550	0.0237176	0.0206323	10.7784	0.411483	1.89013	32.5185	1.18064e-08	32.9413	7.02891e-08
rs7235362	0.0590182	-0.572374	5.67881	0.276831	1.36401	17.3333	3.13637e-05	20.0776	4.36714e-05
rs1440475	0.0245449	-0.203516	10.8928	0.398916	1.89075	33.1906	8.35521e-09	33.2038	6.16445e-08
rs4392148	0.0899559	-0.239657	10.9117	0.218779	1.8825	33.5978	6.7769e-09	34.1606	3.8205e-08
rs11152027	0.0948704	0.0731174	2.39178	0.225611	0.633819	14.2401	0.000160906	15.2766	0.000481657
rs11659313	0.142306	0.0326103	2.21162	0.187111	0.600854	13.5483	0.000232503	14.1367	0.000851649
rs7241455	0.0601545	-0.28074	3.29731	0.27231	0.725681	20.6456	5.5265e-06	20.6832	3.22622e-05
rs1318790	0.10381	-0.169106	2.61423	0.209847	0.679668	14.7943	0.000119897	14.8457	0.000597454
rs12958139	0.0825055	-0.372453	2.47314	0.235167	0.696168	12.6203	0.000381589	13.6582	0.00108185
rs12457020	0.0822296	-0.369818	2.47208	0.235604	0.696233	12.6071	0.000384277	13.6133	0.00110637
rs3744958	0.0336459	-0.282941	7.55515	0.34732	1.30119	33.7134	6.38585e-09	33.7158	4.77213e-08
rs9676116	0.0259382	-0.905429	11.2429	0.403015	1.88801	35.4607	2.60254e-09	38.0782	5.388e-09
rs4940620	0.0615003	-0.0653597	4.96614	0.270262	1.37188	13.1041	0.000294656	13.1156	0.00141898
rs11872664	0.190568	0.295398	2.30155	0.160501	0.640012	12.9319	0.000323022	18.2218	0.000110455
rs4891583	0.257584	-0.31397	2.77731	0.146255	0.615945	20.3313	6.51268e-06	22.9604	1.03327e-05
rs4891585	0.411553	-0.0722371	2.37707	0.12954	0.555052	18.3407	1.84718e-05	18.3438	0.000103922
rs10083985	0.178985	-0.416718	3.27697	0.16894	0.691512	22.4566	2.14942e-06	26.0526	2.20161e-06
rs12966997	0.306122	-0.0662238	1.84162	0.139141	0.473845	15.1051	0.000101686	15.1113	0.000523144
rs17082950	0.042471	0.472027	10.5392	0.311965	1.88577	31.2351	2.28594e-08	35.2699	2.19401e-08
rs12605088	0.0560155	0.516356	4.84234	0.27275	1.36438	12.5963	0.000386514	17.744	0.000140265
rs12608167	0.140651	0.116306	2.62525	0.18168	0.725395	13.0976	0.000295669	14.2685	0.000797325
rs10871736	0.208494	-0.358727	1.96194	0.15635	0.551036	12.6769	0.000370204	16.0206	0.000332022
rs28455052	0.301986	-0.178888	1.71405	0.141177	0.47345	13.1068	0.000294226	13.6782	0.00107106
rs7506241	0.0427468	-0.020695	5.53816	0.316779	1.3703	16.3342	5.30961e-05	16.5044	0.000260678
rs8098138	0.314396	0.044862	1.6622	0.137936	0.46857	12.584	0.000389061	13.3164	0.00128347
rs753046	0.346578	-0.0171753	2.34651	0.135635	0.539098	18.9457	1.34491e-05	19.1218	7.04301e-05
rs757528	0.32791	-0.107663	2.09737	0.136497	0.573981	13.3523	0.000258109	13.479	0.00118325
rs2074894	0.330466	0.00705976	1.92604	0.133267	0.514234	14.0284	0.000180069	14.3253	0.000775004
rs11666660	0.0772201	-0.160353	4.18455	0.243048	1.17179	12.7525	0.000355539	12.8372	0.00163091
rs4807685	0.132101	-0.401085	2.61127	0.188674	0.747513	12.203	0.00047713	15.1106	0.000523323
rs892136	0.43326	-0.138107	1.94298	0.130801	0.51913	14.0082	0.000182011	14.3702	0.000757788
rs339392	0.209597	-0.157381	2.29094	0.157212	0.633124	13.0934	0.000296344	13.4036	0.00122867
rs1052371	0.174848	0.316973	-1.9474	0.166246	0.563165	11.9574	0.000544293	14.0002	0.000911786
rs12608501	0.10011	-0.266728	3.34337	0.213622	0.885235	14.2644	0.000158844	14.9139	0.000577409
rs728427	0.200496	-0.10346	2.15679	0.158829	0.560786	14.7918	0.000120055	14.806	0.00060942
rs17601885	0.196084	-0.0442169	2.99059	0.161139	0.691089	18.726	1.50909e-05	18.7671	8.40963e-05
rs10410907	0.111479	0.179657	2.64786	0.205211	0.745004	12.632	0.000379201	14.4941	0.000712266
rs10404903	0.467715	0.061582	2.17355	0.130238	0.521642	17.3618	3.08977e-05	18.3161	0.00010537
rs4577206	0.104942	-0.396173	3.70307	0.209485	1.00328	13.6233	0.000223396	15.9113	0.00035067
rs9797777	0.0896799	-0.500708	3.75416	0.2233	1.00356	13.9938	0.000183411	17.3727	0.000168879
rs6509880	0.453116	-0.102573	-1.62065	0.129009	0.434619	13.9047	0.000192317	15.7539	0.000379394
rs4806768	0.45091	-0.113851	-1.61488	0.128731	0.434609	13.8065	0.000202629	15.9052	0.000351754
rs3976501	0.183122	-0.057504	2.07551	0.167891	0.517747	16.0699	6.10475e-05	16.1787	0.000306782
rs16986603	0.054054	0.037928	4.14012	0.285917	1.10764	13.971	0.000185651	14.3554	0.000763422
rs16986626	0.0518478	0.00215569	5.72825	0.290584	1.31818	18.8839	1.38923e-05	19.1314	7.00929e-05
rs306487	0.31412	-0.310252	1.74418	0.136848	0.453936	14.7636	0.000121867	17.7366	0.000140779
rs306475	0.35061	-0.329763	1.63596	0.132124	0.464893	12.3834	0.00043318	16.5322	0.000257085
rs6116511	0.0369757	-0.222033	10.9011	0.330873	1.88702	33.3726	7.6089e-09	33.3973	5.6e-08
rs6045697	0.169884	0.00482558	2.59994	0.166258	0.64506	16.2452	5.56489e-05	16.5285	0.000257563
rs12480378	0.0956977	0.187535	3.40302	0.213498	0.863839	15.519	8.1682e-05	17.3755	0.000168639
rs297672	0.0764349	-0.101549	2.9795	0.236892	0.822054	13.1367	0.000289572	13.1457	0.00139781
rs6084752	0.0761169	-0.0920123	2.97482	0.238021	0.82218	13.0915	0.000296645	13.1111	0.00142217
rs2423045	0.217044	-0.130225	2.42787	0.156802	0.636442	14.5524	0.000136317	14.6976	0.000643363
rs6053111	0.350248	-0.0951609	1.80874	0.13639	0.477819	14.3293	0.000153456	14.3586	0.000762199
rs6053888	0.164368	-0.0595956	2.24643	0.17392	0.598145	14.105	0.000172887	14.1461	0.000847655
rs13042347	0.0521235	-0.416006	6.43846	0.286121	1.36947	22.1035	2.58341e-06	23.0326	9.96621e-06
rs372398	0.0703254	0.331253	3.19578	0.253651	0.850429	14.1214	0.000171384	17.7211	0.000141878
rs2294552	0.31412	0.220594	2.08448	0.140169	0.478815	18.9522	1.34033e-05	23.9845	6.19191e-06
rs17362447	0.297573	0.207968	2.09177	0.142587	0.47895	19.0742	1.25736e-05	23.6309	7.38931e-06
rs4814119	0.192881	-0.0926202	2.68115	0.16173	0.739889	13.1313	0.000290405	13.1628	0.00138593
rs6043422	0.473525	0.114481	-1.68554	0.128725	0.483026	12.1768	0.000483866	12.3773	0.00205262
rs8182677	0.0700496	0.0938631	3.9543	0.248933	1.14308	11.967	0.000541525	12.5223	0.00190904
rs1321324	0.0328185	0.0351072	10.7717	0.361451	1.88753	32.5674	1.15128e-08	32.9483	7e-08
rs6075993	0.261997	-0.10776	3.21338	0.144242	0.794687	16.3505	5.26421e-05	16.5021	0.000260986
rs1884655	0.165196	-0.238937	3.48809	0.170672	1.00659	12.0079	0.00052975	13.2685	0.00131458
rs572566	0.0642936	0.0520068	4.24978	0.263562	1.14196	13.8495	0.000198048	14.2291	0.000813187
rs6101995	0.106453	-0.112886	3.98503	0.204247	0.918666	18.8169	1.43885e-05	18.8216	8.18342e-05
rs208798	0.191947	-0.104271	2.32918	0.163609	0.613161	14.4297	0.000145492	14.4469	0.000729263
rs4142411	0.223111	-0.0819665	2.35791	0.152736	0.653436	13.0212	0.000307993	13.0348	0.00147752
rs11696653	0.0499173	-0.0739111	5.4674	0.290527	1.37174	15.8861	6.72699e-05	15.9168	0.00034972
rs17365711	0.0375069	-0.16259	3.67601	0.333852	0.997197	13.5891	0.000227501	13.6064	0.00111025
rs6130940	0.036128	-0.313068	3.75092	0.339322	0.997447	14.1415	0.00016956	14.225	0.000814873
rs13045771	0.107064	0.249069	3.12373	0.209614	0.817829	14.5889	0.000133702	17.4823	0.000159869
rs6074043	0.216768	0.19036	3.28826	0.156538	0.638724	26.5037	2.63e-07	30.0253	3.02062e-07
rs11698214	0.0926951	-0.441374	5.4421	0.219189	1.36538	15.8864	6.72611e-05	18.7423	8.5146e-05
rs11698451	0.0543298	0.53313	5.98087	0.277234	1.36733	19.1329	1.21926e-05	24.635	4.47273e-06
rs17514727	0.0289575	0.350542	5.93752	0.375621	1.37872	18.5464	1.65816e-05	20.8965	2.89989e-05
rs6024660	0.392601	-0.07242	-1.71109	0.130278	0.470713	13.2139	0.000277877	14.4024	0.000745701
rs911303	0.456906	-0.110621	2.3179	0.12918	0.610696	14.4059	0.000147341	14.6047	0.00067395
rs6026544	0.487832	-0.0500402	2.37094	0.12779	0.579164	16.7586	4.24495e-05	16.763	0.000229066
rs4812034	0.487865	-0.0411069	2.36628	0.127676	0.579119	16.6954	4.38873e-05	16.7129	0.00023488
rs6070706	0.137617	-0.316555	3.11326	0.185987	0.861415	13.0619	0.000301365	14.777	0.000618323
rs6061789	0.304912	-0.0918048	2.1327	0.140739	0.513527	17.2479	3.28068e-05	17.2529	0.000179303
rs1757703	0.151022	-0.292514	2.389	0.177545	0.611814	15.2474	9.43079e-05	16.4162	0.000272437
rs431976	0.0190713	-0.132252	10.8578	0.462817	1.89536	32.8172	1.01246e-08	33.0219	6.75132e-08
rs4818307	0.080298	-0.0603064	3.22569	0.241423	0.921313	12.2583	0.000463199	12.2965	0.0021372
rs2826787	0.0948704	-0.230598	3.41369	0.219579	0.839111	16.5505	4.7372e-05	16.8071	0.000224072
rs4521123	0.154716	0.0207555	3.22421	0.177687	0.922073	12.2269	0.000471064	12.4458	0.00198345
rs994686	0.157198	-0.213199	2.56188	0.174787	0.724874	12.4909	0.000408944	13.1466	0.00139718
rs1551588	0.182947	-0.0924466	2.51168	0.164691	0.714359	12.3622	0.000438114	12.3866	0.00204308
rs6517472	0.104914	0.0974324	3.40734	0.207727	0.972709	12.2706	0.000460153	12.9829	0.00151635
rs2837692	0.10011	-0.0106458	2.386	0.213576	0.648476	13.538	0.000233785	13.8443	0.000985734
rs2838100	0.19636	-0.100611	2.43832	0.161237	0.614298	15.7553	7.20876e-05	15.7652	0.00037725
rs2839431	0.0816327	0.0736574	2.56334	0.229123	0.703737	13.2676	0.000270033	14.1294	0.000854736
rs1051385	0.0656371	-0.305517	10.9522	0.248788	1.8837	33.8046	6.09344e-09	34.4743	3.26592e-08
rs11908812	0.0772425	0.0682263	3.44093	0.240819	0.923169	13.8927	0.000193544	14.4962	0.00071151
rs2839245	0.0700496	0.172535	3.52399	0.252144	1.00845	12.2112	0.000475024	13.4844	0.00118003
rs2839246	0.0700831	0.154829	3.53283	0.252292	1.00848	12.2719	0.000459833	13.3922	0.00123575
rs2839342	0.0579151	0.00907758	3.60544	0.276289	1.0101	12.7404	0.00035784	13.0139	0.00149302
rs7292528	0.101489	0.178823	3.56215	0.213624	0.970713	13.4662	0.000242906	14.967	0.00056228
rs5752431	0.150579	0.034796	2.88063	0.184472	0.73398	15.4031	8.68479e-05	15.8411	0.000363202
rs5752443	0.18257	-0.0712456	2.02475	0.168199	0.578831	12.2361	0.000468748	12.2424	0.00219584
rs739894	0.168505	-0.03639	2.17909	0.172639	0.531749	16.7933	4.16802e-05	16.9772	0.000205798
rs2240431	0.191111	-0.245828	2.26151	0.168198	0.63757	12.5817	0.000389533	13.6223	0.00110143
rs710181	0.0223387	0.032397	10.7721	0.431633	1.89221	32.4086	1.24934e-08	32.9445	7.01775e-08
rs2187776	0.023166	-0.0192247	10.7979	0.423641	1.89158	32.5859	1.14037e-08	32.9408	7.03054e-08
rs5756152	0.0226145	0.329095	10.6249	0.430033	1.89155	31.5511	1.94257e-08	33.5351	5.22338e-08
rs13053913	0.0934915	0.036553	5.28531	0.225323	1.3576	15.1563	9.89648e-05	15.401	0.000452591
rs749326	0.0951462	0.00556009	5.30117	0.222347	1.35749	15.25	9.41795e-05	15.3751	0.000458492
rs1047326	0.031181	0.0969362	5.45006	0.366746	1.3774	15.656	7.59714e-05	16.306	0.000287865
rs4822135	0.450055	0.0454529	1.77006	0.127538	0.475468	13.859	0.000197051	14.6001	0.000675513
rs12158070	0.0317154	-0.251998	6.23431	0.370011	1.37773	20.476	6.03825e-06	20.4849	3.56253e-05
rs17003557	0.0295091	-0.402518	10.9899	0.380252	1.88879	33.8545	5.93917e-09	34.0797	3.97817e-08
rs470039	0.470456	-0.369357	1.88568	0.127574	0.478278	15.5445	8.05867e-05	21.2379	2.44479e-05
rs6008150	0.122173	-0.0747147	3.19701	0.195509	0.845493	14.2978	0.000156052	14.3017	0.000784215
rs6007873	0.434051	0.122568	-1.48162	0.131892	0.416079	12.6802	0.000369554	12.8192	0.00164571
rs8142739	0.43519	0.124603	-1.4826	0.131832	0.416065	12.6978	0.000366093	12.8491	0.00162127
rs7290651	0.454394	0.196551	1.82489	0.128232	0.510058	12.8007	0.000346487	16.746	0.000231026
rs9617453	0.455598	0.185065	1.81437	0.128215	0.510016	12.6557	0.000374429	16.2628	0.000294151
rs2318432	0.483168	0.0835109	1.72725	0.130412	0.498701	11.9958	0.000533193	13.2165	0.00134918
rs6456083	0.0260532	-0.720278	8.89101	0.403053	1.87782	22.4178	2.19329e-06	24.0706	5.931e-06
rs7812170	0.296224	-0.029441	1.52703	0.141354	0.333027	21.0249	4.53357e-06	21.5677	2.07317e-05
rs17170333	0.0695291	0.105939	2.60216	0.253762	0.552269	22.2006	2.45593e-06	24.3791	5.08332e-06
rs7834888	0.034626	-0.202792	8.62795	0.35378	1.87617	21.148	4.25153e-06	21.1724	2.52617e-05
rs6989604	0.034903	-0.244291	8.6478	0.352993	1.87605	21.2483	4.0347e-06	21.3245	2.34117e-05
rs11016039	0.0770083	-0.17318	2.7037	0.243156	0.492035	30.1945	3.90825e-08	30.6045	2.26103e-07
rs11070886	0.0105438	-0.770714	8.92798	0.614221	1.89448	22.2089	2.44533e-06	22.4328	1.34519e-05
rs7165256	0.0105263	-0.6967	8.88894	0.61407	1.89448	22.0149	2.70538e-06	22.1422	1.55554e-05
rs11699117	0.0230044	-0.527677	8.79325	0.424322	1.87973	21.8832	2.89766e-06	22.4045	1.36437e-05
rs2209019	0.0263304	-0.521305	8.78953	0.396891	1.8781	21.9025	2.86864e-06	22.5853	1.24645e-05
