# Supplementary material for: Mitochondrial GWAS and association of nuclear – mitochondrial epistasis with BMI in T1DM patients
Source: BMC Med Genomics. 2020 Jul 7;13:97. doi: 10.1186/s12920-020-00752-7 (PMC7341625; doi:10.1186/s12920-020-00752-7)
Supplement: Supplementary file 5 — Additional file 5: Table S4a. All interactions of MT-ND2 gene genome wide in T1DM cohort. b. All interactions of MT-ND2 gene genome wide in FHS cohort. c. Significant associations of MT-ND2 variants in GWAS Catalog. [file 12920_2020_752_MOESM5_ESM.zip › S4c_TableR7.xlsx]

## Sheet: TableS4c
Table S4c. Significant associations of MT-ND2 variants in GWAS Catalog
DATE ADDED TO CATALOG	PUBMEDID	FIRST AUTHOR	DATE	JOURNAL	LINK	STUDY	DISEASE/TRAIT	INITIAL SAMPLE SIZE	REPLICATION SAMPLE SIZE	REGION	CHR_ID	CHR_POS	REPORTED GENE(S)	MAPPED_GENE	UPSTREAM_GENE_ID	DOWNSTREAM_GENE_ID	SNP_GENE_IDS	UPSTREAM_GENE_DISTANCE	DOWNSTREAM_GENE_DISTANCE	STRONGEST SNP-RISK ALLELE	SNPS	MERGED	SNP_ID_CURRENT	CONTEXT	INTERGENIC	RISK ALLELE FREQUENCY	P-VALUE	PVALUE_MLOG	P-VALUE (TEXT)	OR or BETA	95% CI (TEXT)	PLATFORM [SNPS PASSING QC]	CNV	MAPPED_TRAIT	MAPPED_TRAIT_URI	STUDY ACCESSION	GENOTYPING TECHNOLOGY
rs28357980
2013-02-12	23128233	Jostins L	2012-11-01	Nature	www.ncbi.nlm.nih.gov/pubmed/23128233	Host-microbe interactions have shaped the genetic architecture of inflammatory bowel disease.	Inflammatory bowel disease	12,924 European ancestry cases, 21,442 European ancestry controls	25,683 European ancestry cases, 17,015 European ancestry controls	16q24.1	16	85977731	IRF8	LOC105371388 - LOC105371389	105371388	105371389		28096	70097	rs10521318-C	rs10521318	0	10521318	intron_variant	1	0.915	1e-09	9.0		1.155	[1.094-1.219]	Affymetrix, Illumina [1230000] (imputed)	N	inflammatory bowel disease	http://www.ebi.ac.uk/efo/EFO_0003767	GCST001725	Genome-wide genotyping array
2014-12-10	24816252	Shin SY	2014-05-11	Nat Genet	www.ncbi.nlm.nih.gov/pubmed/24816252	An atlas of genetic influences on human blood metabolites.	Blood metabolite levels	7,824 European ancestry individuals	NA	17p13.1	17	6780559	SLC13A5	FBXO39			162517			rs1509123-T	rs1509123	0	1509123	missense_variant	0	0.05	5e-09	8.301029995663981	(citrate)	0.025	[0.017-0.033] unit decrease	Affymetrix, Illumina [2100000] (imputed)	N	blood metabolite measurement	http://www.ebi.ac.uk/efo/EFO_0005664	GCST002443	Genome-wide genotyping array
rs3021088
2018-07-05	29875488	Sun BB	2018-06-06	Nature	www.ncbi.nlm.nih.gov/pubmed/29875488	Genomic atlas of the human plasma proteome.	Blood protein levels	3,301 European ancestry individuals	NA	14q32.13	14	94290413	SERPINA10	SERPINA10			51156			rs941591-C	rs941591	0	941591	missense_variant	0	0.162	2e-163	162.69897000433602	(Protein Z-dependent protease inhibitor, SERPINA10.13119.26.3)	0.84	[0.78-0.9] unit increase	Affymetrix [10572788] (imputed)	N	blood protein measurement	http://www.ebi.ac.uk/efo/EFO_0007937	GCST005806	Genome-wide genotyping array
2018-07-05	29875488	Sun BB	2018-06-06	Nature	www.ncbi.nlm.nih.gov/pubmed/29875488	Genomic atlas of the human plasma proteome.	Blood protein levels	3,301 European ancestry individuals	NA	14q32.13	14	94290413	SERPINA10	SERPINA10			51156			rs941591-C	rs941591	0	941591	missense_variant	0	0.162	7e-21	20.154901959985743	(Protein Z-dependent protease inhibitor, SERPINA10.6583.67.3)	0.31	[0.25-0.37] unit increase	Affymetrix [10572788] (imputed)	N	blood protein measurement	http://www.ebi.ac.uk/efo/EFO_0007937	GCST005806	Genome-wide genotyping array
2009-01-12	19060911	Aulchenko YS	2008-12-07	Nat Genet	www.ncbi.nlm.nih.gov/pubmed/19060911	Loci influencing lipid levels and coronary heart disease risk in 16 European population cohorts.	LDL cholesterol	17,083 European ancestry individuals, 714 Orcadian individuals	NA	11q12.2	11	61829740	FADS2, FADS3	FADS2			9415			rs174570-G	rs174570	0	174570	intron_variant	0	0.83	4e-13	12.397940008672037		0.11	[NR] s.d. increase	Affymetrix, Illumina [up to 600000]	N	low density lipoprotein cholesterol measurement	http://www.ebi.ac.uk/efo/EFO_0004611	GCST000282	Genome-wide genotyping array
2014-03-18	23996088	Migliorini G	2013-08-30	Blood	www.ncbi.nlm.nih.gov/pubmed/23996088	Variation at 10p12.2 and 10p14 influences risk of childhood B-cell acute lymphoblastic leukemia and phenotype.	Acute lymphoblastic leukemia (B-cell precursor)	1,658 European ancestry child cases, 4,723 European ancestry controls	1,449 European ancestry child cases, 1,488 European ancestry controls	10p14	10	8062245	GATA3	GATA3			2625			rs3824662-T	rs3824662	0	3824662	intron_variant	0	0.17	9e-12	11.045757490560675		1.31	[1.21-1.41]	Illumina [382776] (imputed)	N	B-cell acute lymphoblastic leukemia	http://www.ebi.ac.uk/efo/EFO_0000094	GCST002158	Genome-wide genotyping array
2013-01-30	23144326	Kim DK	2012-11-09	Am J Respir Crit Care Med	www.ncbi.nlm.nih.gov/pubmed/23144326	Genome-wide association analysis of blood biomarkers in chronic obstructive pulmonary disease.	Chronic obstructive pulmonary disease-related biomarkers	Up to 1,951 European ancestry smokers	NA	10q22.3	10	80122614	RP11-369J21.4	TMEM254 - RPL22P18	80195	100271290		30062	3327	rs3851050-C	rs3851050	0	3851050	upstream_gene_variant	1	0.41	1e-11	11.0	(SP-D)			Illumina [588352]	N	chronic obstructive pulmonary disease, surfactant protein D measurement	http://www.ebi.ac.uk/efo/EFO_0000341, http://www.ebi.ac.uk/efo/EFO_0005081	GCST001737	Genome-wide genotyping array
2013-04-17	23341777	Dong J	2013-01-17	PLoS Genet	www.ncbi.nlm.nih.gov/pubmed/23341777	Genome-wide association study identifies a novel susceptibility locus at 12q23.1 for lung squamous cell carcinoma in han chinese.	Squamous cell carcinoma	833 Han Chinese ancestry cases, 3,094 Han Chinese ancestry controls	2,223 Han Chinese ancestry cases, 6,409 Han Chinese ancestry controls	12q23.1	12	100426307	SLC17A8, NR1H4, SCYL2, GAS2L3	SLC17A8 - NR1H4	246213	9971		4248	47466	rs12296850-A	rs12296850	0	12296850	downstream_gene_variant	1	0.744	1e-10	10.0		1.28	[1.19-1.39]	Affymetrix [570009]	N	non-small cell lung carcinoma	http://www.ebi.ac.uk/efo/EFO_0003060	GCST001827	Genome-wide genotyping array
2009-01-12	19060911	Aulchenko YS	2008-12-07	Nat Genet	www.ncbi.nlm.nih.gov/pubmed/19060911	Loci influencing lipid levels and coronary heart disease risk in 16 European population cohorts.	Cholesterol, total	21,848 European ancestry individuals, 714 Orcadian individuals	NA	11q12.2	11	61829740	FADS2, FADS3	FADS2			9415			rs174570-G	rs174570	0	174570	intron_variant	0	0.83	2e-10	9.698970004336019		0.09	[NR] s.d. increase	Affymetrix, Illumina [up to 600000]	N	total cholesterol measurement	http://www.ebi.ac.uk/efo/EFO_0004574	GCST000285	Genome-wide genotyping array
2009-01-16	19079262	Styrkarsdottir U	2008-12-14	Nat Genet	www.ncbi.nlm.nih.gov/pubmed/19079262	New sequence variants associated with bone mineral density.	Bone mineral density (spine)	6,865 European ancestry individuals	8,510 European ancestry individuals	6q25.1	6	151615542	ESR1, C6orf97	LOC107986528, CCDC170			107986528, 80129			rs6929137-A	rs6929137	0	6929137	missense_variant	0	0.30	2e-10	9.698970004336019		0.1	[0.07-0.13] s.d. decrease	Illumina [305051]	N	bone density	http://www.ebi.ac.uk/efo/EFO_0003923	GCST000295	Genome-wide genotyping array
2018-07-10	29632299	Vijayakrishnan J	2018-04-09	Nat Commun	www.ncbi.nlm.nih.gov/pubmed/29632299	Genome-wide association study identifies susceptibility loci for B-cell childhood acute lymphoblastic leukemia.	Acute lymphoblastic leukemia in childhood (B cell precursor)	2,442 European ancestry cases, 14,609 European ancestry controls	NA	10p14	10	8062245	GATA3	GATA3			2625			rs3824662-?	rs3824662	0	3824662	intron_variant	0	NR	2e-10	9.698970004336019		1.34	[1.22-1.47]	Illumina [6755715] (imputed)	N	B-cell acute lymphoblastic leukemia	http://www.ebi.ac.uk/efo/EFO_0000094	GCST005832	Genome-wide genotyping array
2015-07-27	25468567	Perez-Andreu V	2014-12-02	Blood	www.ncbi.nlm.nih.gov/pubmed/25468567	A genome-wide association study of susceptibility to acute lymphoblastic leukemia in adolescents and young adults.	Acute lymphoblastic leukemia (adolescents and young adults)	99 European ancestry cases, 1,381 European ancestry controls, 15 African American cases, 1,363 African American controls, 76 Hispanic cases, 1,008 Hispanic controls, 118 other ancestry cases, 2,909 other ancestry controls	72 European ancestry cases, 3,667 European ancestry controls, 9 African American cases, 1,076 African American controls, 34 Hispanic cases, 501 Hispanic controls, 47 other ancestry cases, 511 other ancestry controls	10p14	10	8062245	GATA3	GATA3			2625			rs3824662-A	rs3824662	0	3824662	intron_variant	0	0.20	3e-10	9.522878745280337		1.77	[1.48-2.12]	Affymetrix [635297]	N	acute lymphoblastic leukemia	http://www.ebi.ac.uk/efo/EFO_0000220	GCST002713	Genome-wide genotyping array
2017-08-03	26853712	Zhang YB	2016-02-08	Nat Commun	www.ncbi.nlm.nih.gov/pubmed/26853712	Genome-wide association study identifies multiple susceptibility loci for craniofacial microsomia.	Craniofacial microsomia	330 Chinese ancestry left-side-affected cases, 609 Chinese ancestry right-side-affected cases, 2,012 Chinese ancestry controls	151 Chinese ancestry left-side-affected cases, 292 Chinese ancestry right-side-affected cases, 1,669 Chinese ancestry controls	2q33.3	2	205570985	PARD3B, NRP2	PARD3B			117583			rs7420812-T	rs7420812	0	7420812	intron_variant	0	0.3	7e-10	9.154901959985743		1.33	[1.22-1.46]	Illumina [792342]	N	Hemifacial microsomia	http://www.orpha.net/ORDO/Orphanet_141136	GCST004412	Genome-wide genotyping array
2013-02-12	23128233	Jostins L	2012-11-01	Nature	www.ncbi.nlm.nih.gov/pubmed/23128233	Host-microbe interactions have shaped the genetic architecture of inflammatory bowel disease.	Inflammatory bowel disease	12,924 European ancestry cases, 21,442 European ancestry controls	25,683 European ancestry cases, 17,015 European ancestry controls	16q24.1	16	85977731	IRF8	LOC105371388 - LOC105371389	105371388	105371389		28096	70097	rs10521318-C	rs10521318	0	10521318	intron_variant	1	0.915	1e-09	9.0		1.155	[1.094-1.219]	Affymetrix, Illumina [1230000] (imputed)	N	inflammatory bowel disease	http://www.ebi.ac.uk/efo/EFO_0003767	GCST001725	Genome-wide genotyping array
2015-02-20	24939585	Fransen E	2014-06-18	Eur J Hum Genet	www.ncbi.nlm.nih.gov/pubmed/24939585	Genome-wide association analysis demonstrates the highly polygenic character of age-related hearing impairment.	Age-related hearing impairment (SNP x SNP interaction)	1,489 European ancestry individuals	NA	3q21.2 x 5q34	3 x 5	124973845 x 163323364	NR x NR	HEG1 x LOC105377700						rs2270778-? x rs300238-?	rs2270778 x rs300238	0		synonymous_variant x intron_variant		NR	7e-09	8.154901959985743				Illumina [629437] (imputed)	N	age-related hearing impairment	http://www.ebi.ac.uk/efo/EFO_0005782	GCST002487	Genome-wide genotyping array
